# Supplementary material for: The properties of human disease mutations at protein interfaces
Source: PLoS Comput Biol. 2022 Feb 4;18(2):e1009858. doi: 10.1371/journal.pcbi.1009858 (PMC8849535; doi:10.1371/journal.pcbi.1009858)
Supplement: S1 Table — (XLSX) [file pcbi.1009858.s002.xlsx]

## Sheet: Sheet1
Sample numbers, odds ratios, confidence intervals and p-values for all enrichment analyses.
Figure 1B
Bar label	Number pathogenic	Number benign	Odds Ratio	95% confidence (upper)	95% confidence (lower)	p-value	Unique genes pathogenic	Unique genes benign
Surface	2723	172491	0.309533	0.322477	0.297108	0	787	3825
Interior	7596	150719	1.49884	1.54381	1.45517	1.06811e-153	1132	3592
Interface	8856	171866	1.61397	1.66144	1.56785	1.83283e-225	1252	3690
Figure 1D
Bar label	Number pathogenic	Number benign	Odds Ratio	95% confidence (upper)	95% confidence (lower)	p-value	Unique genes pathogenic	Unique genes benign
Core	4251	69794	1.73566	1.79749	1.67596	3.46567e-190	875	3459
Support	3182	44775	2.00096	2.08109	1.92391	1.34492e-228	799	3233
Rim	1423	57297	0.612464	0.646898	0.579863	1.68082e-78	503	3554
Figure 2b
Bar label	Number pathogenic	Number benign	Odds Ratio	95% confidence (upper)	95% confidence (lower)	p-value	Unique genes pathogenic	Unique genes benign
Isologous	1397	29212	1.25317	1.32499	1.18525	1.2922e-14	311	1499
Heterologous	1128	13291	2.26569	2.41199	2.12826	1.25937e-118	189	835
Heteromeric	2597	60755	1.11987	1.16817	1.07357	2.15394e-07	572	2354
DNA	411	2830	3.80989	4.2295	3.4319	8.53599e-102	93	297
RNA	68	3855	0.453491	0.57662	0.356655	2.55675e-13	31	225
Ligand	3255	61923	1.4302	1.48653	1.376	1.20786e-68	682	2763
Figure 3a
Bar label	Number pathogenic	Number benign	Odds Ratio	95% confidence (upper)	95% confidence (lower)	p-value	Unique genes pathogenic	Unique genes benign
Monomers	10539	310939	0.722691	0.743976	0.702015	3.74813e-105	1189	3294
Symmetric Dimers	3780	108633	0.873445	0.905652	0.842384	1.25954e-13	479	1580
Cyclic	1129	14341	2.0972	2.23219	1.97037	7.18611e-100	98	274
Dihedral	1101	22013	1.3091	1.39329	1.23	2.81032e-16	103	326
Helical	147	1686	2.26077	2.67751	1.9089	1.95187e-17	34	93
Figure 3b
Bar label	Number pathogenic	Number benign	Odds Ratio	95% confidence (upper)	95% confidence (lower)	p-value	Unique genes pathogenic	Unique genes benign
Monomers-Surface	2491	154096	0.330378	0.344731	0.316622	0	666	3169
Monomers-Interior	4770	101552	1.28318	1.32684	1.24096	1.64534e-46	737	2679
Monomers-Interface	3278	55291	1.64014	1.70472	1.578	4.76737e-126	680	2711
Symmetric Dimers-Surface	743	46486	0.388995	0.418855	0.361263	9.45904e-184	242	1435
Symmetric Dimers-Interior	1518	31828	1.25129	1.32024	1.18594	1.75017e-15	242	910
Symmetric Dimers-Interface	1519	30319	1.31879	1.39152	1.24987	1.73e-22	355	1514
Cyclic-Surface	188	5527	0.877017	1.01496	0.757821	0.0791716	48	219
Cyclic-Interior	396	3438	3.01552	3.34946	2.71487	3.60577e-72	58	115
Cyclic-Interface	545	5376	2.66474	2.9137	2.43705	1.18832e-80	79	262
Dihedral-Surface	147	7760	0.485147	0.571506	0.411837	2.71086e-22	57	283
Dihedral-Interior	373	6707	1.44452	1.6049	1.30017	6.94817e-11	56	157
Dihedral-Interface	581	7546	2.01878	2.1993	1.85307	1.06225e-48	89	319
Helical-Surface	11	637	0.445533	0.808749	0.24544	0.00355641	8	74
Helical-Interior	2	140	0.368775	1.48929	0.091315	0.182602	2	14
Helical-Interface	134	909	3.82582	4.58926	3.18938	7.64089e-35	31	83
Figure 5a
Bar label	Number pathogenic	Number benign	Odds Ratio	95% confidence (upper)	95% confidence (lower)	p-value	Unique genes pathogenic	Unique genes benign
R-Wild Type	862	8657	2.10061	2.26228	1.95049	3.05977e-73	349	1831
R-Mutant	925	9148	2.14585	2.30592	1.99689	5.07251e-82	409	2378
K-Wild Type	69	1667	0.819652	1.04396	0.643537	0.113634	51	931
K-Mutant	262	3080	1.71242	1.94683	1.50623	1.87964e-14	173	1496
D-Wild Type	336	4110	1.6509	1.84966	1.4735	4.60337e-16	167	1545
D-Mutant	367	3904	1.90919	2.1303	1.71102	1.4442e-26	228	1705
E-Wild Type	213	2845	1.49953	1.72691	1.30209	8.53007e-08	137	1337
E-Mutant	255	3425	1.49386	1.70017	1.31258	6.97383e-09	165	1612
Q-Wild Type	113	2413	0.92812	1.12241	0.767461	0.48132	94	1212
Q-Mutant	251	3692	1.36087	1.54977	1.195	8.14949e-06	179	1636
N-Wild Type	176	3708	0.940414	1.09588	0.807002	0.44731	108	1487
N-Mutant	261	4486	1.15992	1.31697	1.02159	0.0249392	162	1823
H-Wild Type	183	3261	1.11628	1.29786	0.960109	0.158114	112	1330
H-Mutant	311	4838	1.28725	1.44709	1.14507	4.453e-05	204	1863
S-Wild Type	357	7244	0.976759	1.08908	0.87602	0.700188	205	2101
S-Mutant	652	12953	0.998641	1.08428	0.919764	1	327	2728
T-Wild Type	259	8272	0.607889	0.689439	0.535984	9.91228e-17	180	2183
T-Mutant	447	14069	0.607307	0.66925	0.551098	5.86869e-27	249	2773
C-Wild Type	703	4606	3.23528	3.51512	2.97772	7.31498e-133	256	1775
C-Mutant	445	6547	1.37035	1.51282	1.2413	2.05921e-09	272	2131
Y-Wild Type	283	5343	1.05293	1.18936	0.932145	0.40884	173	1825
Y-Mutant	362	3595	2.04793	2.28749	1.83346	2.66127e-31	208	1700
W-Wild Type	196	1706	2.3135	2.68698	1.99193	3.68395e-23	127	960
W-Mutant	239	1867	2.59005	2.96936	2.25918	3.47681e-34	170	1100
F-Wild Type	246	5893	0.822542	0.936436	0.7225	0.002821	160	2033
F-Mutant	348	7236	0.952057	1.06289	0.852781	0.393443	209	2302
M-Wild Type	263	8027	0.637559	0.722482	0.562619	6.92367e-14	155	2082
M-Mutant	234	9863	0.453927	0.517846	0.397898	6.22736e-40	165	2511
A-Wild Type	577	17316	0.633313	0.690429	0.580923	4.42831e-28	288	2760
A-Mutant	176	7567	0.448727	0.522004	0.385737	7.59761e-32	129	2310
I-Wild Type	387	16689	0.431129	0.478156	0.388728	3.10548e-72	218	2787
I-Mutant	193	11194	0.32495	0.375355	0.281313	1.80002e-74	134	2684
L-Wild Type	658	13444	0.968399	1.05104	0.892259	0.45741	342	2649
L-Mutant	466	12844	0.701587	0.771849	0.637721	2.56709e-14	257	2680
V-Wild Type	481	19440	0.45653	0.501305	0.415754	8.26663e-75	266	2901
V-Mutant	465	20268	0.4197	0.461513	0.381676	5.46459e-91	260	3030
P-Wild Type	354	5993	1.18045	1.31741	1.05773	0.00362847	196	1774
P-Mutant	627	4848	2.70709	2.95194	2.48256	1.06211e-90	328	1838
G-Wild Type	880	10085	1.8272	1.9658	1.69837	1.05429e-51	368	2270
G-Mutant	310	5295	1.16854	1.31348	1.03959	0.00994391	203	2029
Figure 5b
Bar label	Number pathogenic	Number benign	Odds Ratio	95% confidence (upper)	95% confidence (lower)	p-value	Unique genes pathogenic	Unique genes benign
R-Wild Type	1073	36362	1.85739	1.99286	1.73114	2.53433e-60	475	3452
R-Mutant	354	20017	0.978321	1.09196	0.876512	0.717924	218	3495
K-Wild Type	188	15987	0.635221	0.735946	0.548282	1.208e-10	129	3147
K-Mutant	259	14260	1.00709	1.14338	0.887054	0.896661	159	3215
D-Wild Type	350	18435	1.05708	1.18061	0.946475	0.326881	199	3215
D-Mutant	123	9304	0.72454	0.867956	0.604821	0.00028389	101	2924
E-Wild Type	316	20358	0.848774	0.952804	0.756103	0.00485945	178	3302
E-Mutant	166	11417	0.797752	0.932808	0.68225	0.00384426	126	3081
Q-Wild Type	121	10085	0.654907	0.785587	0.545965	1.53931e-06	94	2799
Q-Mutant	243	13839	0.971526	1.1072	0.852475	0.692625	179	3198
N-Wild Type	133	11949	0.604208	0.718844	0.507853	1.01966e-09	92	2865
N-Mutant	195	13628	0.782836	0.904825	0.677293	0.00069358	152	3218
H-Wild Type	99	6526	0.836893	1.0231	0.684576	0.0887725	73	2198
H-Mutant	224	13321	0.928101	1.06307	0.810266	0.298261	178	3187
S-Wild Type	190	15316	0.672547	0.778649	0.580903	2.32475e-08	122	3133
S-Mutant	290	19941	0.791438	0.892545	0.701784	9.40454e-05	200	3531
T-Wild Type	152	14136	0.580581	0.683273	0.493323	1.66926e-12	113	3116
T-Mutant	159	13919	0.618491	0.725393	0.527343	2.78505e-10	119	3309
C-Wild Type	164	1422	6.61416	7.79791	5.6101	2.15703e-72	52	842
C-Mutant	295	10351	1.62396	1.83108	1.44027	9.94881e-14	211	2955
Y-Wild Type	80	3396	1.31164	1.64073	1.04856	0.0196721	55	1642
Y-Mutant	153	5185	1.65981	1.95521	1.40904	1.61505e-08	101	2257
W-Wild Type	47	750	3.5016	4.70935	2.60358	1.98264e-12	33	517
W-Mutant	226	5667	2.28009	2.61395	1.98887	2.83155e-26	175	2213
F-Wild Type	44	2042	1.19633	1.61527	0.886053	0.242359	31	1192
F-Mutant	90	4554	1.09745	1.35516	0.888749	0.368985	66	2185
M-Wild Type	98	4696	1.16043	1.42082	0.947756	0.150245	60	1787
M-Mutant	63	6462	0.533253	0.684752	0.415273	6.71813e-08	55	2526
A-Wild Type	139	14484	0.515655	0.611171	0.435066	3.64088e-17	106	3077
A-Mutant	97	10902	0.48099	0.588831	0.392899	2.22611e-15	81	3079
I-Wild Type	60	6016	0.546199	0.705673	0.422764	4.57536e-07	41	2086
I-Mutant	117	9311	0.687631	0.827354	0.571505	3.31513e-05	96	2942
L-Wild Type	162	6348	1.43126	1.67803	1.22079	2.61788e-05	105	2337
L-Mutant	268	14533	1.02359	1.15979	0.903377	0.699385	195	3263
V-Wild Type	85	8607	0.537876	0.66748	0.433437	7.40786e-10	63	2585
V-Mutant	221	14044	0.864969	0.99155	0.754547	0.0361211	159	3291
P-Wild Type	233	17497	0.72246	0.825286	0.632446	6.3434e-07	164	3100
P-Mutant	351	6654	3.10155	3.46924	2.77283	1.24024e-66	219	2580
G-Wild Type	412	15376	1.53861	1.70563	1.38794	7.57227e-15	234	3117
G-Mutant	252	12479	1.12694	1.28169	0.99088	0.0723663	165	3169
Figure 5c
Bar label	Number pathogenic	Number benign	Odds Ratio	95% confidence (upper)	95% confidence (lower)	p-value	Unique genes pathogenic	Unique genes benign
R-Wild Type	1403	15008	1.5435	1.63989	1.45277	1.49652e-41	522	2575
R-Mutant	753	7919	1.51813	1.64248	1.4032	3.03225e-23	387	2469
K-Wild Type	208	3500	0.913588	1.05286	0.792734	0.222332	132	1489
K-Mutant	390	4033	1.51769	1.68857	1.3641	3.02729e-13	234	1823
D-Wild Type	401	5195	1.20059	1.33272	1.08156	0.000809533	209	1825
D-Mutant	300	3708	1.25744	1.41785	1.11518	0.000283173	185	1722
E-Wild Type	386	4364	1.38325	1.5392	1.24309	9.81007e-09	199	1726
E-Mutant	288	3493	1.28178	1.44884	1.13397	0.00012378	179	1653
Q-Wild Type	199	3204	0.95616	1.10553	0.826975	0.585534	127	1460
Q-Mutant	370	5133	1.11687	1.24451	1.00232	0.0466001	265	2068
N-Wild Type	241	4928	0.745538	0.850304	0.65368	6.13824e-06	152	1830
N-Mutant	281	4884	0.882369	0.997455	0.780562	0.0463684	188	1953
H-Wild Type	213	3583	0.913827	1.05143	0.794231	0.214694	142	1555
H-Mutant	442	6237	1.09816	1.213	0.994189	0.0655475	286	2233
S-Wild Type	348	7086	0.745037	0.831892	0.667251	6.28001e-08	203	2091
S-Mutant	540	10163	0.804802	0.880526	0.73559	1.25241e-06	310	2646
T-Wild Type	342	6876	0.755388	0.844249	0.675881	3.32237e-07	212	2158
T-Mutant	341	8250	0.619644	0.692351	0.554573	2.09089e-19	221	2526
C-Wild Type	309	1781	2.74684	3.10678	2.4286	5.27483e-47	146	996
C-Mutant	542	6909	1.22562	1.34206	1.11929	1.69927e-05	333	2324
Y-Wild Type	302	5278	0.876943	0.987185	0.779012	0.0294314	177	1884
Y-Mutant	231	2836	1.26367	1.44807	1.10276	0.00100174	161	1547
W-Wild Type	138	1259	1.70254	2.03289	1.42586	3.92943e-08	98	761
W-Mutant	249	2320	1.67698	1.91527	1.46833	7.59528e-13	186	1320
F-Wild Type	240	3505	1.05727	1.20759	0.925666	0.405025	146	1650
F-Mutant	223	3994	0.856285	0.981967	0.74669	0.0258464	147	1871
M-Wild Type	235	4891	0.732113	0.836295	0.640909	2.03641e-06	142	1768
M-Mutant	213	4971	0.650431	0.747573	0.565912	1.60823e-10	163	2045
A-Wild Type	348	8724	0.595928	0.665095	0.533955	3.78673e-23	199	2275
A-Mutant	244	5341	0.694117	0.790884	0.60919	9.63658e-09	161	2081
I-Wild Type	253	7653	0.492274	0.559218	0.433344	1.43031e-33	145	2283
I-Mutant	256	6710	0.573365	0.651061	0.50494	1.89729e-20	178	2390
L-Wild Type	404	6371	0.976112	1.08246	0.880214	0.675831	226	2222
L-Mutant	517	8511	0.931533	1.02135	0.849612	0.137207	306	2577
V-Wild Type	317	8606	0.548499	0.615122	0.489093	7.12118e-29	194	2386
V-Mutant	424	10542	0.596943	0.659756	0.54011	3.00624e-27	247	2749
P-Wild Type	332	5445	0.937003	1.04949	0.836575	0.271758	203	1836
P-Mutant	464	3696	1.99729	2.20629	1.80809	2.76971e-36	276	1711
G-Wild Type	814	7312	1.80394	1.94747	1.67099	1.31889e-45	338	2123
G-Mutant	365	4919	1.15114	1.28373	1.03225	0.0124289	209	2002
Figure S1
Bar label	Number pathogenic	Number benign	Odds Ratio	95% confidence (upper)	95% confidence (lower)	p-value	Unique genes pathogenic	Unique genes benign
All	3255	61923	1.4302	1.48653	1.376	1.20786e-68	682	2763
Cognate	901	11671	2.04323	2.18999	1.90631	6.3923e-76	317	1493
Non-cognate	2354	50390	1.23568	1.2914	1.18237	4.33047e-20	531	2519
Figure S2a
Bar label	Number pathogenic	Number benign	Odds Ratio	95% confidence (upper)	95% confidence (lower)	p-value	Unique genes pathogenic	Unique genes benign
Surface-Full gnomAD	2723	172491	0.309533	0.322477	0.297108	0	787	3825
Surface-Common gnomAD	2723	891	0.240187	0.263987	0.218533	2.43645e-175	787	632
Surface-Rare gnomAD	2723	171600	0.309893	0.322853	0.297453	0	787	3825
Surface-Clinvar benign	2723	1985	0.197614	0.212391	0.183864	0	787	866
Interior-Full gnomAD	7596	150719	1.49884	1.54381	1.45517	1.06811e-153	1132	3592
Interior-Common gnomAD	7596	518	2.10989	2.33823	1.90384	2.11302e-50	1132	394
Interior-Rare gnomAD	7596	150201	1.49673	1.54165	1.45312	1.0393e-152	1132	3591
Interior-Clinvar benign	7596	1103	1.93415	2.08306	1.79587	1.61541e-72	1132	597
Interface-Full gnomAD	8856	171866	1.61397	1.66144	1.56785	1.83283e-225	1252	3690
Interface-Common gnomAD	8856	775	1.5603	1.7109	1.42297	9.59828e-22	1252	471
Interface-Rare gnomAD	8856	171091	1.61421	1.66169	1.56808	1.63734e-225	1252	3689
Interface-Clinvar benign	8856	1267	2.09171	2.24627	1.94778	4.98161e-97	1252	660
Figure S2b
Bar label	Number pathogenic	Number benign	Odds Ratio	95% confidence (upper)	95% confidence (lower)	p-value	Unique genes pathogenic	Unique genes benign
Core-Full gnomAD	4251	69794	1.73566	1.79749	1.67596	3.46567e-190	875	3459
Core-Common gnomAD	4251	312	1.70906	1.93585	1.50884	8.8525e-19	875	199
Core-Rare gnomAD	4251	69482	1.73578	1.79762	1.67607	3.27375e-190	875	3459
Core-Clinvar benign	4251	440	2.53446	2.81301	2.28349	1.09334e-81	875	301
Support-Full gnomAD	3182	44775	2.00096	2.08109	1.92391	1.34492e-228	799	3233
Support-Common gnomAD	3182	162	2.48334	2.92738	2.10666	1.00413e-33	799	124
Support-Rare gnomAD	3182	44613	1.9992	2.07928	1.92222	6.38879e-228	799	3232
Support-Clinvar benign	3182	251	3.25315	3.7159	2.84802	7.27995e-89	799	199
Rim-Full gnomAD	1423	57297	0.612464	0.646898	0.579863	1.68082e-78	503	3554
Rim-Common gnomAD	1423	301	0.501466	0.572864	0.438966	8.68121e-22	503	250
Rim-Rare gnomAD	1423	56996	0.61305	0.647519	0.580416	3.44841e-78	503	3554
Rim-Clinvar benign	1423	576	0.525911	0.582948	0.474454	5.42218e-32	503	408
Figure S2c
Bar label	Number pathogenic	Number benign	Odds Ratio	95% confidence (upper)	95% confidence (lower)	p-value	Unique genes pathogenic	Unique genes benign
Isologous-Full gnomAD	1397	29212	1.25317	1.32499	1.18525	1.2922e-14	311	1499
Isologous-Common gnomAD	1397	120	1.35158	1.63757	1.11554	0.00177464	311	92
Isologous-Rare gnomAD	1397	29092	1.25277	1.32457	1.18486	1.30294e-14	311	1499
Isologous-Clinvar benign	1397	240	1.34732	1.55148	1.17003	2.35885e-05	311	169
Heterologous-Full gnomAD	1128	13291	2.26569	2.41199	2.12826	1.25937e-118	189	835
Heterologous-Common gnomAD	1128	49	2.72336	3.63781	2.03879	6.26293e-15	189	40
Heterologous-Rare gnomAD	1128	13242	2.26399	2.41021	2.12665	1.6934e-118	189	835
Heterologous-Clinvar benign	1128	116	2.28407	2.77312	1.88126	2.89098e-20	189	84
Heteromeric-Full gnomAD	2597	60755	1.11987	1.16817	1.07357	2.15394e-07	572	2354
Heteromeric-Common gnomAD	2597	337	0.858572	0.971188	0.759015	0.0166046	572	194
Heteromeric-Rare gnomAD	2597	60418	1.12133	1.1697	1.07496	1.56771e-07	572	2353
Heteromeric-Clinvar benign	2597	420	1.46769	1.63636	1.31641	9.16705e-13	572	252
DNA-Full gnomAD	411	2830	3.80989	4.2295	3.4319	8.53599e-102	93	297
DNA-Common gnomAD	411	7	6.81203	14.3982	3.2229	4.37948e-12	93	4
DNA-Rare gnomAD	411	2823	3.80244	4.22131	3.42514	1.56e-101	93	297
DNA-Clinvar benign	411	6	15.8765	35.5699	7.08641	8.4972e-29	93	6
RNA-Full gnomAD	68	3855	0.453491	0.57662	0.356655	2.55675e-13	31	225
RNA-Common gnomAD	68	9	0.860069	1.72615	0.428535	0.704474	31	9
RNA-Rare gnomAD	68	3846	0.45254	0.575413	0.355905	2.58712e-13	31	225
RNA-Clinvar benign	68	15	1.02971	1.80282	0.588134	1	31	13
Ligand-Full gnomAD	3255	61923	1.4302	1.48653	1.376	1.20786e-68	682	2763
Ligand-Common gnomAD	3255	253	1.56052	1.78851	1.36159	2.70543e-11	682	196
Ligand-Rare gnomAD	3255	61670	1.42967	1.48598	1.37548	1.81044e-68	682	2763
Ligand-Clinvar benign	3255	470	1.69006	1.87319	1.52483	1.14972e-25	682	308
Figure S3a
Bar label	Number pathogenic	Number benign	Odds Ratio	95% confidence (upper)	95% confidence (lower)	p-value	Unique genes pathogenic	Unique genes benign
Surface	1408	171600	0.270467	0.286099	0.25569	0	479	2357
Interior	4313	150201	1.43822	1.4948	1.38378	7.74464e-74	688	2199
Interface	5434	171091	1.78652	1.85495	1.72062	1.17458e-197	778	2251
Core	2669	69482	1.91661	2.00329	1.83369	2.51782e-163	542	2094
Support	1878	44613	2.03411	2.13956	1.93386	4.68315e-144	487	1941
Rim	887	56996	0.660657	0.707956	0.616518	2.1343e-35	309	2155
Figure S3b
Bar label	Number pathogenic	Number benign	Odds Ratio	95% confidence (upper)	95% confidence (lower)	p-value	Unique genes pathogenic	Unique genes benign
Isologous	1063	29092	1.67924	1.79077	1.57466	1.43245e-49	226	948
Heterologous	478	13242	1.62162	1.78011	1.47725	1.75965e-21	89	448
Heteromeric	1626	60418	1.22142	1.28826	1.15806	5.88375e-13	351	1324
DNA	405	2823	6.54023	7.27073	5.88312	7.99452e-173	92	285
RNA	56	3846	0.641571	0.835814	0.49247	0.000560031	26	200
Ligand	1806	61670	1.35076	1.42155	1.2835	5.50747e-29	395	1598
Figure S4 Catalytic activity
Bar label	Number pathogenic	Number benign	Odds Ratio	95% confidence (upper)	95% confidence (lower)	p-value	Unique genes pathogenic	Unique genes benign
surface-within	1353	89108	0.280145	0.296709	0.264505	0	411	1590
surface-outside	1370	83383	0.349478	0.370607	0.329553	0	376	2235
interior-within	4786	92760	1.44335	1.49994	1.38889	1.41433e-76	653	1566
interior-outside	2810	57959	1.54284	1.61658	1.47247	8.73048e-71	479	2026
interface-within	4914	86207	1.6887	1.75477	1.62511	1.82596e-153	684	1573
interface-outside	3942	85659	1.5561	1.62665	1.48862	4.1538e-84	568	2117
core-within	2100	30926	1.79866	1.88894	1.71268	2.07685e-109	447	1480
core-outside	2151	38868	1.74368	1.83396	1.65784	4.91646e-95	428	1979
support-within	2154	26831	2.17633	2.285	2.07282	4.03888e-186	516	1494
support-outside	1028	17944	1.68829	1.80558	1.57862	4.46606e-47	283	1739
rim-within	660	28450	0.534876	0.579211	0.493934	2.47079e-63	251	1527
rim-outside	763	28847	0.71221	0.76811	0.660377	4.68509e-20	252	2027
isologous-within	954	18701	1.25967	1.34835	1.17682	9.55376e-11	203	748
isologous-outside	443	10511	1.18821	1.31022	1.07756	0.000730373	108	751
heterologous-within	335	5041	1.6309	1.82465	1.45771	1.07824e-15	72	355
heterologous-outside	793	8250	2.86896	3.09704	2.65768	5.67151e-127	117	480
heteromeric-within	1141	22879	1.23367	1.31357	1.15864	1.48309e-10	260	837
heteromeric-outside	1456	37876	1.09064	1.15549	1.02943	0.0034983	312	1517
DNA-within	72	1047	1.67225	2.12491	1.31602	8.05052e-05	15	60
DNA-outside	339	1783	5.5018	6.19279	4.88791	3.74456e-122	78	237
RNA-within	29	577	1.21956	1.77176	0.839464	0.295784	12	45
RNA-outside	39	3278	0.329302	0.451902	0.239962	1.35801e-16	19	180
ligand-within	2383	37962	1.66608	1.74559	1.5902	1.75878e-93	493	1388
ligand-outside	872	23961	1.01919	1.09475	0.948846	0.594231	189	1375
Figure S4 Transcriptional regulator
Bar label	Number pathogenic	Number benign	Odds Ratio	95% confidence (upper)	95% confidence (lower)	p-value	Unique genes pathogenic	Unique genes benign
surface-within	198	5528	0.243328	0.284494	0.208118	4.40988e-89	66	278
surface-outside	2525	166963	0.309297	0.322723	0.29643	0	721	3547
interior-within	294	2229	1.4619	1.68001	1.27211	1.97111e-07	60	222
interior-outside	7302	148490	1.54173	1.58931	1.49558	3.0208e-166	1072	3370
interface-within	723	4680	2.43569	2.74666	2.15992	1.04657e-48	101	239
interface-outside	8133	167186	1.56158	1.6091	1.51547	4.94436e-183	1151	3451
core-within	385	1691	2.94772	3.36126	2.58505	1.70769e-52	84	207
core-outside	3866	68103	1.66964	1.7317	1.60981	2.5614e-152	791	3252
support-within	225	887	2.95941	3.4731	2.52171	1.35584e-34	50	163
support-outside	2957	43888	1.97036	2.05208	1.89189	1.10799e-204	749	3070
rim-within	113	2102	0.504167	0.615301	0.413106	3.99238e-13	49	231
rim-outside	1310	55195	0.609308	0.645006	0.575584	3.22469e-74	454	3323
isologous-within	84	937	0.911538	1.14891	0.723207	0.457925	24	99
isologous-outside	1313	28275	1.26745	1.3424	1.19668	4.53977e-15	287	1400
heterologous-within	48	393	1.26052	1.71115	0.928557	0.147661	9	42
heterologous-outside	1080	12898	2.33017	2.48407	2.1858	1.0374e-120	180	793
heteromeric-within	95	1108	0.867276	1.0789	0.697159	0.222449	28	108
heteromeric-outside	2502	59647	1.14783	1.19838	1.09941	6.47917e-10	544	2246
DNA-within	344	1206	3.678	4.22319	3.20319	5.12869e-66	76	190
DNA-outside	67	1624	1.10908	1.4167	0.868261	0.394353	17	107
RNA-within	0	12	0	NAN	NAN	0.616776	0	2
RNA-outside	68	3843	0.473511	0.602097	0.372387	7.14797e-12	31	223
ligand-within	152	1024	1.59371	1.91106	1.32906	1.31982e-06	24	95
ligand-outside	3103	60899	1.44639	1.50483	1.39022	2.75331e-69	658	2668
Figure S4 Transporter activity
Bar label	Number pathogenic	Number benign	Odds Ratio	95% confidence (upper)	95% confidence (lower)	p-value	Unique genes pathogenic	Unique genes benign
surface-within	523	12291	0.376515	0.414929	0.341657	7.79091e-102	87	225
surface-outside	2200	160200	0.294529	0.308192	0.281471	0	700	3600
interior-within	1157	10375	1.46147	1.57947	1.35228	3.23318e-21	110	211
interior-outside	6439	140344	1.502	1.55092	1.45461	2.24304e-132	1022	3381
interface-within	1245	10879	1.544	1.66721	1.42989	5.86682e-28	127	223
interface-outside	7611	160987	1.64473	1.6972	1.59389	7.35161e-208	1125	3467
core-within	622	4386	1.79556	1.9727	1.63433	2.3549e-31	98	211
core-outside	3629	65408	1.74138	1.80852	1.67672	7.05181e-165	777	3248
support-within	410	2728	1.84159	2.05879	1.6473	3.29477e-24	86	195
support-outside	2772	42047	2.05186	2.14006	1.9673	1.03816e-212	713	3038
rim-within	213	3765	0.621226	0.717109	0.538164	7.16221e-12	58	216
rim-outside	1210	53532	0.613173	0.650607	0.577894	7.97234e-67	445	3338
isologous-within	47	1066	0.497568	0.668034	0.370601	3.93903e-07	17	56
isologous-outside	1350	28146	1.3951	1.47693	1.3178	4.57521e-28	294	1443
heterologous-within	479	2150	2.85957	3.18327	2.56879	1.52377e-69	53	82
heterologous-outside	649	11141	1.68173	1.82315	1.55129	5.35239e-32	136	753
heteromeric-within	363	3491	1.21978	1.36894	1.08686	0.000884628	53	146
heteromeric-outside	2234	57264	1.12524	1.17762	1.07519	5.24449e-07	519	2208
DNA-within	0	0	NAN	NAN	NAN	1	0	0
DNA-outside	411	2830	4.20588	4.66997	3.78792	2.58959e-114	93	297
RNA-within	0	33	0	NAN	NAN	0.10826	0	3
RNA-outside	68	3822	0.50324	0.639937	0.395743	5.51184e-10	31	222
ligand-within	356	4139	0.984524	1.10509	0.877114	0.814537	74	172
ligand-outside	2899	57784	1.51718	1.58083	1.45609	4.14571e-81	608	2591
Figure S5 Isologous
Bar label	Number pathogenic	Number benign	Odds Ratio	95% confidence (upper)	95% confidence (lower)	p-value	Unique genes pathogenic	Unique genes benign
Small	260	5748	0.733491	0.845671	0.636193	1.3404e-05	111	986
Medium	274	5743	0.786933	0.905107	0.684188	0.000679455	121	693
Large	392	5603	1.35782	1.54168	1.19589	3.62599e-06	99	403
Figure S5 Heterologous
Bar label	Number pathogenic	Number benign	Odds Ratio	95% confidence (upper)	95% confidence (lower)	p-value	Unique genes pathogenic	Unique genes benign
Small	225	3639	0.581969	0.677483	0.499921	3.87155e-13	83	823
Medium	322	3537	0.978624	1.12141	0.854019	0.781838	121	763
Large	407	3453	1.44153	1.6405	1.26669	5.12183e-08	116	489
Figure S5 Heteromeric
Bar label	Number pathogenic	Number benign	Odds Ratio	95% confidence (upper)	95% confidence (lower)	p-value	Unique genes pathogenic	Unique genes benign
Small	646	13108	0.927572	1.01976	0.843722	0.120923	220	1694
Medium	761	12977	1.20249	1.31719	1.09778	8.14764e-05	262	1469
Large	678	13064	0.999994	1.09808	0.910672	1	202	932
Figure S5 Ligand
Bar label	Number pathogenic	Number benign	Odds Ratio	95% confidence (upper)	95% confidence (lower)	p-value	Unique genes pathogenic	Unique genes benign
Small	489	7257	0.870702	0.971817	0.780107	0.0135786	174	1444
Medium	600	7129	1.21746	1.35208	1.09624	0.000261845	222	1043
Large	514	7221	0.943055	1.05112	0.846102	0.297296	154	645
Figure S5 DNA
Bar label	Number pathogenic	Number benign	Odds Ratio	95% confidence (upper)	95% confidence (lower)	p-value	Unique genes pathogenic	Unique genes benign
Small	121	445	1.64012	2.13245	1.26146	0.000295412	34	135
Medium	84	473	0.841263	1.11198	0.636453	0.236706	31	102
Large	73	473	0.691868	0.923939	0.518088	0.0117788	22	76
Figure S5 RNA
Bar label	Number pathogenic	Number benign	Odds Ratio	95% confidence (upper)	95% confidence (lower)	p-value	Unique genes pathogenic	Unique genes benign
Small	21	741	1.97178	3.42909	1.13381	0.0242649	12	175
Medium	19	710	1.7792	3.12981	1.01142	0.0515618	7	102
Large	11	728	0.811366	1.5816	0.416235	0.630735	7	87
Figure S6 Length
Bar label	Number pathogenic	Number benign	Odds Ratio	95% confidence (upper)	95% confidence (lower)	p-value	Unique genes pathogenic	Unique genes benign
surface-short	804	70298	0.265848	0.286161	0.246977	0	324	2375
surface-medium	951	57708	0.300914	0.32257	0.280713	8.84e-322	274	998
surface-long	968	44485	0.334102	0.358751	0.311147	4.85808e-240	189	452
interior-short	2475	59807	1.3595	1.42758	1.29467	9.89621e-34	499	2196
interior-medium	2861	53372	1.54815	1.62739	1.47278	1.62753e-64	406	964
interior-long	2260	37540	1.51022	1.59887	1.42649	1.01563e-44	227	432
interface-short	4331	98395	1.7465	1.82893	1.66778	1.16037e-125	650	2333
interface-medium	2741	48920	1.6327	1.71679	1.55272	5.0073e-79	398	928
interface-long	1784	24551	1.84645	1.95976	1.7397	3.77025e-85	204	429
core-short	2280	43981	1.79467	1.88694	1.7069	6.93539e-107	468	2190
core-medium	1184	17264	1.82327	1.94548	1.70873	1.02311e-65	270	862
core-long	787	8549	2.13589	2.31202	1.97317	9.26628e-68	137	407
support-short	1467	24705	1.96996	2.08858	1.85809	1.36011e-100	385	2026
support-medium	1073	13901	2.05788	2.20203	1.92317	4.2916e-84	279	830
support-long	642	6169	2.39113	2.6078	2.19246	3.37185e-72	135	377
rim-short	584	29709	0.556177	0.605692	0.51071	3.99359e-48	240	2228
rim-medium	484	17755	0.638917	0.701805	0.581665	3.63203e-23	163	907
rim-long	355	9833	0.74999	0.837109	0.671938	1.15821e-07	100	419
isologous-short	710	15280	1.43587	1.55386	1.32683	7.97284e-18	162	880
isologous-medium	500	10102	1.22571	1.34571	1.11641	3.19135e-05	110	432
isologous-long	187	3830	1.03971	1.20748	0.895242	0.613915	39	187
heterologous-short	490	7187	2.11922	2.32927	1.92811	1.46238e-45	99	499
heterologous-medium	336	3857	2.18792	2.45293	1.95154	3.72883e-34	58	227
heterologous-long	302	2247	2.97706	3.36881	2.63087	8.41284e-53	32	109
heteromeric-short	1378	37929	1.11098	1.17895	1.04694	0.00057843	296	1493
heteromeric-medium	647	14224	1.12273	1.21986	1.03333	0.00699861	170	543
heteromeric-long	572	8602	1.46732	1.60521	1.34127	1.05349e-15	106	318
DNA-short	233	1606	4.46225	5.12945	3.88183	6.02575e-70	55	187
DNA-medium	128	663	4.78784	5.7947	3.95593	1.0529e-41	29	76
DNA-long	50	561	1.90422	2.54657	1.4239	5.1983e-05	9	34
RNA-short	30	3242	0.274991	0.394242	0.191812	2.48636e-18	19	170
RNA-medium	20	545	0.895693	1.40041	0.572878	0.744551	9	43
RNA-long	18	68	5.64543	9.49871	3.35529	4.3632e-08	3	12
ligand-short	1490	33151	1.43466	1.52004	1.35408	3.0484e-32	321	1695
ligand-medium	1110	19529	1.46687	1.56736	1.37282	1.20991e-27	243	737
ligand-long	655	9243	1.58307	1.72328	1.45427	6.46134e-24	118	331
Figure S6 Variant number
Bar label	Number pathogenic	Number benign	Odds Ratio	95% confidence (upper)	95% confidence (lower)	p-value	Unique genes pathogenic	Unique genes benign
surface-low	722	12205	0.314101	0.341358	0.289019	7.82743e-198	334	1023
surface-medium	1001	98600	0.279849	0.299174	0.261773	0	298	2335
surface-high	1000	61686	0.307657	0.329173	0.287547	0	155	467
interior-low	1563	5420	2.7337	2.92855	2.55181	3.16717e-167	486	812
interior-medium	2751	81662	1.36008	1.42565	1.29752	2.16346e-36	437	2313
interior-high	3282	63637	1.54126	1.6166	1.46942	1.76198e-69	209	467
interface-low	1976	13371	1.1399	1.21556	1.06894	6.6662e-05	527	943
interface-medium	4088	106859	1.83798	1.92249	1.75719	2.68675e-154	525	2278
interface-high	2792	51636	1.58251	1.6616	1.50719	2.43114e-73	200	469
core-low	954	6176	1.15933	1.25242	1.07316	0.000213113	348	816
core-medium	2168	44154	2.1033	2.21228	1.99968	1.49849e-163	387	2181
core-high	1129	19464	1.53666	1.64043	1.43945	6.00175e-35	140	462
support-low	679	2011	2.73216	3.00043	2.48787	7.05733e-86	301	597
support-medium	1318	27627	1.89814	2.01648	1.78675	4.90726e-84	335	2169
support-high	1185	15137	2.15117	2.2947	2.01662	8.29802e-103	163	467
rim-low	343	5184	0.435899	0.488694	0.388808	2.37211e-55	193	845
rim-medium	602	35078	0.59761	0.649904	0.549524	6.2081e-38	212	2244
rim-high	478	17035	0.680329	0.747512	0.619184	3.60617e-17	98	465
isologous-low	266	1969	0.98157	1.12035	0.859985	0.814449	100	248
isologous-medium	530	17215	1.13675	1.24318	1.03942	0.00562507	141	984
isologous-high	601	10028	1.54558	1.68434	1.41825	4.6083e-21	70	267
heterologous-low	263	1200	1.63339	1.8741	1.4236	2.55647e-11	68	139
heterologous-medium	597	9219	2.48464	2.70777	2.2799	8.20861e-77	95	563
heterologous-high	268	2872	2.38685	2.71145	2.10111	3.33003e-33	26	133
heteromeric-low	635	6200	0.700383	0.765415	0.640877	5.78315e-16	225	621
heteromeric-medium	1320	38598	1.30355	1.38433	1.22749	4.09225e-17	255	1447
heteromeric-high	642	15957	1.00709	1.09396	0.92712	0.86555	92	286
DNA-low	208	750	2.06963	2.42159	1.76883	1.90011e-17	60	145
DNA-medium	139	1208	4.27203	5.09924	3.57901	3.07009e-41	25	124
DNA-high	64	872	1.84363	2.37901	1.42873	1.19735e-05	8	28
RNA-low	24	819	0.208711	0.313602	0.138903	2.90053e-22	17	86
RNA-medium	32	2786	0.418273	0.593077	0.29499	2.5258e-08	10	123
RNA-high	12	250	1.20108	2.14456	0.672677	0.51753	4	16
ligand-low	580	2433	1.8498	2.03792	1.67904	2.4126e-32	236	440
ligand-medium	1470	37833	1.52058	1.61095	1.43527	2.30177e-42	295	1873
ligand-high	1205	21657	1.47232	1.569	1.3816	1.94621e-30	151	450
Figure S8 Isologous
Bar label	Number pathogenic	Number benign	Odds Ratio	95% confidence (upper)	95% confidence (lower)	p-value	Unique genes pathogenic	Unique genes benign
R-Wild Type	257	2590	1.97721	2.28689	1.70947	3.61393e-18	115	716
R-Mutant	111	1282	1.58621	1.94541	1.29332	2.58434e-05	73	669
K-Wild Type	22	503	0.766978	1.18054	0.498293	0.279254	18	330
K-Mutant	57	700	1.46021	1.92631	1.10689	0.0105309	44	469
D-Wild Type	47	834	0.993939	1.34205	0.736122	1	32	453
D-Mutant	35	605	1.02127	1.44383	0.722374	0.858698	29	419
E-Wild Type	56	836	1.19141	1.57259	0.902631	0.223557	36	468
E-Mutant	31	542	1.00929	1.45698	0.699157	0.925084	25	385
Q-Wild Type	36	559	1.14071	1.6068	0.809822	0.459289	26	345
Q-Mutant	61	833	1.30889	1.71003	1.00186	0.0572205	47	525
N-Wild Type	24	737	0.565071	0.852422	0.374586	0.00403663	18	398
N-Mutant	36	785	0.802633	1.12732	0.571464	0.235148	28	487
H-Wild Type	29	573	0.889981	1.29889	0.6098	0.645687	24	335
H-Mutant	74	1046	1.26583	1.61554	0.991815	0.0651692	56	599
S-Wild Type	45	1106	0.705844	0.956999	0.520602	0.0220441	34	561
S-Mutant	76	1641	0.80357	1.01988	0.633135	0.0734159	61	768
T-Wild Type	63	1124	0.98814	1.28322	0.760913	1	49	548
T-Mutant	61	1528	0.687053	0.894085	0.527962	0.00443438	41	741
C-Wild Type	44	298	2.67118	3.68779	1.93482	7.51837e-08	22	217
C-Mutant	90	1136	1.43283	1.79206	1.14561	0.00256399	66	601
Y-Wild Type	43	759	0.999442	1.36729	0.730558	1	32	433
Y-Mutant	28	471	1.05003	1.54492	0.713668	0.762948	26	354
W-Wild Type	14	154	1.61152	2.79458	0.929296	0.117523	12	121
W-Mutant	45	413	1.96126	2.68427	1.43299	8.80089e-05	36	300
F-Wild Type	38	558	1.20856	1.68835	0.865113	0.267561	27	366
F-Mutant	23	689	0.580196	0.882979	0.38124	0.00845106	22	481
M-Wild Type	44	982	0.781798	1.0641	0.574393	0.13495	26	449
M-Mutant	40	911	0.766166	1.05784	0.554916	0.121131	34	531
A-Wild Type	62	1577	0.675424	0.877127	0.520104	0.00241795	41	637
A-Mutant	25	896	0.480514	0.718367	0.321414	9.28975e-05	21	540
I-Wild Type	46	1421	0.552511	0.745869	0.409279	3.17377e-05	31	650
I-Mutant	41	1125	0.629222	0.864512	0.45797	0.00315128	31	641
L-Wild Type	65	1269	0.897627	1.16061	0.694233	0.450801	42	621
L-Mutant	72	1521	0.82365	1.05184	0.644968	0.132032	59	732
V-Wild Type	42	1569	0.451451	0.617136	0.330248	3.60678e-08	35	678
V-Mutant	59	1982	0.498449	0.650558	0.381906	2.56858e-08	47	842
P-Wild Type	46	997	0.805902	1.09001	0.595847	0.179843	37	489
P-Mutant	80	638	2.30645	2.9344	1.81288	5.80586e-10	52	416
G-Wild Type	85	1101	1.39206	1.75109	1.10665	0.00636998	58	507
G-Mutant	63	803	1.40725	1.83224	1.08084	0.0135236	51	515
Figure S8 Heterologous
Bar label	Number pathogenic	Number benign	Odds Ratio	95% confidence (upper)	95% confidence (lower)	p-value	Unique genes pathogenic	Unique genes benign
R-Wild Type	153	1114	1.30202	1.56498	1.08325	0.00631126	59	347
R-Mutant	103	621	1.57607	1.96415	1.26467	9.66103e-05	60	354
K-Wild Type	18	233	0.699557	1.1353	0.431059	0.163279	12	153
K-Mutant	38	336	1.03373	1.45568	0.734094	0.859519	27	231
D-Wild Type	54	418	1.19	1.59295	0.888988	0.235716	27	231
D-Mutant	50	274	1.70249	2.31913	1.24981	0.00122037	33	196
E-Wild Type	43	422	0.926872	1.27783	0.672304	0.690816	28	226
E-Mutant	61	301	1.90783	2.53365	1.43659	2.97756e-05	30	210
Q-Wild Type	13	272	0.428527	0.750582	0.244657	0.00118434	12	176
Q-Mutant	35	388	0.816748	1.16197	0.574089	0.279328	30	257
N-Wild Type	21	321	0.588156	0.919292	0.376298	0.0162156	16	195
N-Mutant	38	367	0.942922	1.32593	0.670551	0.798712	24	256
H-Wild Type	22	210	0.955294	1.4898	0.612557	0.911629	14	129
H-Mutant	48	483	0.902282	1.22336	0.665471	0.549807	35	308
S-Wild Type	46	537	0.77095	1.04986	0.566134	0.0998217	30	284
S-Mutant	77	768	0.907813	1.15917	0.710962	0.469087	43	384
T-Wild Type	50	554	0.814165	1.0962	0.604694	0.204363	36	280
T-Mutant	35	632	0.486765	0.688753	0.344013	1.0971e-05	26	339
C-Wild Type	16	116	1.26351	2.14023	0.745933	0.376998	12	83
C-Mutant	56	445	1.158	1.54185	0.869716	0.31717	36	282
Y-Wild Type	22	305	0.650415	1.00781	0.419761	0.0585206	15	187
Y-Mutant	20	196	0.93002	1.48061	0.584175	0.907984	17	146
W-Wild Type	11	72	1.39922	2.64841	0.739247	0.270236	8	54
W-Mutant	24	190	1.15701	1.77853	0.75269	0.486873	19	154
F-Wild Type	37	236	1.44851	2.06207	1.01751	0.0495669	28	157
F-Mutant	24	282	0.771157	1.17627	0.505568	0.243736	18	209
M-Wild Type	20	366	0.488129	0.769469	0.309655	0.00089053	14	185
M-Mutant	38	408	0.844012	1.18501	0.601139	0.371132	30	252
A-Wild Type	53	718	0.65471	0.872645	0.491202	0.00303619	37	303
A-Mutant	39	416	0.849673	1.18807	0.60766	0.37609	30	268
I-Wild Type	38	554	0.610686	0.85428	0.436551	0.00276136	22	264
I-Mutant	33	500	0.588286	0.842175	0.410936	0.00271151	25	304
L-Wild Type	50	462	0.987271	1.33234	0.731575	1	31	251
L-Mutant	75	665	1.03204	1.32339	0.804838	0.797589	51	369
V-Wild Type	47	665	0.626848	0.84926	0.462683	0.00170165	30	310
V-Mutant	74	805	0.825663	1.05809	0.644293	0.138206	44	381
P-Wild Type	44	520	0.761446	1.04362	0.555565	0.0942414	29	269
P-Mutant	45	285	1.46312	2.01841	1.0606	0.0239364	35	190
G-Wild Type	199	641	3.31545	3.95194	2.78147	3.44946e-35	55	272
G-Mutant	44	374	1.07751	1.48351	0.782617	0.615591	29	261
Figure S8 Heteromeric
Bar label	Number pathogenic	Number benign	Odds Ratio	95% confidence (upper)	95% confidence (lower)	p-value	Unique genes pathogenic	Unique genes benign
R-Wild Type	393	4855	1.71213	1.91797	1.52839	9.83267e-19	179	1228
R-Mutant	206	2909	1.42371	1.65173	1.22717	8.2014e-06	141	1213
K-Wild Type	60	1341	0.869928	1.13093	0.669161	0.343606	41	662
K-Mutant	127	1415	1.80022	2.17046	1.49313	8.26732e-09	89	805
D-Wild Type	141	1865	1.50997	1.80239	1.26499	1.26613e-05	75	815
D-Mutant	73	1417	1.00608	1.27819	0.791902	0.951154	59	775
E-Wild Type	134	1594	1.68451	2.02065	1.40429	1.30315e-07	81	772
E-Mutant	74	1296	1.11899	1.42027	0.881619	0.33917	58	735
Q-Wild Type	73	1345	1.06184	1.34944	0.835539	0.615719	43	672
Q-Mutant	98	1766	1.08752	1.3393	0.883078	0.409885	81	937
N-Wild Type	73	1781	0.793191	1.00655	0.625056	0.0605897	45	781
N-Mutant	84	1876	0.869078	1.08627	0.695315	0.237373	71	898
H-Wild Type	46	1146	0.77894	1.04936	0.578205	0.101721	34	609
H-Mutant	136	2248	1.19361	1.42735	0.998141	0.0562164	94	1039
S-Wild Type	90	2911	0.586136	0.726331	0.473001	1.96078e-07	58	929
S-Mutant	151	3698	0.781758	0.925602	0.660269	0.00369098	102	1323
T-Wild Type	77	2379	0.618124	0.778947	0.490504	1.66275e-05	63	984
T-Mutant	99	3000	0.626951	0.769701	0.510676	2.7489e-06	76	1248
C-Wild Type	109	609	3.62942	4.47166	2.94581	4.9914e-26	53	355
C-Mutant	163	2436	1.33192	1.57074	1.12941	0.000986471	118	1081
Y-Wild Type	91	2308	0.759538	0.940934	0.613112	0.011093	60	865
Y-Mutant	71	965	1.45163	1.85474	1.13614	0.00426383	54	609
W-Wild Type	41	470	1.71707	2.36981	1.24412	0.00181831	28	286
W-Mutant	68	786	1.71195	2.20188	1.33103	7.70593e-05	58	543
F-Wild Type	71	1157	1.20501	1.53755	0.944386	0.138656	54	675
F-Mutant	77	1555	0.965583	1.21905	0.764819	0.814749	57	845
M-Wild Type	74	1689	0.850231	1.07759	0.670842	0.193833	45	761
M-Mutant	53	1709	0.595427	0.785399	0.451406	9.35177e-05	48	932
A-Wild Type	96	3254	0.555977	0.684405	0.451649	2.59226e-09	62	1105
A-Mutant	53	1995	0.506402	0.667582	0.384137	1.26773e-07	42	983
I-Wild Type	62	2814	0.41307	0.533325	0.319931	1.1535e-14	43	1056
I-Mutant	70	2447	0.543509	0.692108	0.426815	8.2447e-08	53	1155
L-Wild Type	116	2350	0.961694	1.16494	0.793905	0.736035	78	1063
L-Mutant	156	2969	1.02795	1.21507	0.86964	0.730187	108	1263
V-Wild Type	92	2938	0.593823	0.734241	0.480259	2.84263e-07	56	1125
V-Mutant	112	3829	0.547262	0.663875	0.451134	3.57632e-11	75	1409
P-Wild Type	120	2085	1.13114	1.36699	0.935977	0.204244	81	847
P-Mutant	139	1376	2.04038	2.44317	1.70399	9.44179e-13	103	766
G-Wild Type	167	2619	1.26589	1.48982	1.07562	0.00549508	111	972
G-Mutant	116	1818	1.26	1.52819	1.03888	0.0230611	74	900
Figure S8 Ligand
Bar label	Number pathogenic	Number benign	Odds Ratio	95% confidence (upper)	95% confidence (lower)	p-value	Unique genes pathogenic	Unique genes benign
R-Wild Type	453	5300	1.24192	1.37874	1.11867	6.64634e-05	227	1356
R-Mutant	305	2753	1.62708	1.84359	1.43599	4.53513e-13	176	1274
K-Wild Type	79	1076	1.03466	1.30444	0.820668	0.764312	56	618
K-Mutant	149	1427	1.49607	1.77899	1.25814	1.3756e-05	108	866
D-Wild Type	147	1943	1.06873	1.2695	0.89971	0.443571	97	873
D-Mutant	134	1299	1.47473	1.7692	1.22927	6.13852e-05	97	834
E-Wild Type	136	1374	1.41334	1.69284	1.17999	0.00033074	83	744
E-Mutant	106	1191	1.26286	1.54618	1.03145	0.0269522	82	757
Q-Wild Type	65	898	1.01954	1.31525	0.790312	0.844376	42	544
Q-Mutant	136	1861	1.03034	1.23159	0.86198	0.747096	108	1036
N-Wild Type	104	1885	0.768305	0.939532	0.628283	0.00968403	69	866
N-Mutant	113	1702	0.932048	1.13196	0.767442	0.50007	84	975
H-Wild Type	109	1527	1.00519	1.22548	0.824504	0.959584	74	804
H-Mutant	146	2109	0.973287	1.1562	0.819307	0.794237	121	1079
S-Wild Type	140	2274	0.85989	1.02442	0.721784	0.0922023	99	1031
S-Mutant	204	3618	0.777913	0.900624	0.671921	0.000578862	133	1452
T-Wild Type	145	2564	0.785255	0.932452	0.661294	0.00519812	93	1131
T-Mutant	128	2769	0.634361	0.760558	0.529104	2.06704e-07	100	1270
C-Wild Type	134	722	2.69281	3.25117	2.23035	1.52709e-20	67	460
C-Mutant	202	2485	1.15551	1.34081	0.995821	0.0597583	149	1206
Y-Wild Type	138	1752	1.11453	1.33117	0.933149	0.237022	86	894
Y-Mutant	106	1127	1.33677	1.63741	1.09133	0.00628397	81	761
W-Wild Type	63	541	1.65402	2.15319	1.27058	0.000375565	49	363
W-Mutant	87	809	1.5303	1.91546	1.22259	0.000396842	72	554
F-Wild Type	87	1485	0.819309	1.02054	0.657755	0.0789423	46	793
F-Mutant	89	1335	0.936626	1.16481	0.753144	0.588304	69	850
M-Wild Type	89	1672	0.74133	0.920707	0.596901	0.00609849	58	775
M-Mutant	78	1784	0.604723	0.761095	0.480479	5.68238e-06	64	988
A-Wild Type	119	2840	0.572022	0.689976	0.474232	3.74919e-10	83	1111
A-Mutant	119	1846	0.903557	1.09198	0.747649	0.307454	85	1032
I-Wild Type	96	2591	0.504934	0.621287	0.410371	1.40206e-12	66	1091
I-Mutant	101	2406	0.575955	0.705459	0.470225	1.02558e-08	85	1218
L-Wild Type	167	2092	1.13164	1.3312	0.962001	0.139548	103	965
L-Mutant	185	3030	0.849847	0.990908	0.728866	0.0389725	127	1332
V-Wild Type	128	3158	0.550414	0.659601	0.459301	2.64985e-12	91	1217
V-Mutant	165	3538	0.635444	0.746417	0.540971	5.91138e-09	110	1473
P-Wild Type	106	1632	0.911141	1.11315	0.745795	0.402615	66	740
P-Mutant	175	1257	2.02308	2.38108	1.7189	5.23584e-15	115	776
G-Wild Type	338	2701	1.86464	2.10259	1.65362	1.46194e-21	167	1083
G-Mutant	115	1681	0.961625	1.16619	0.792946	0.734532	72	996
Figure S8 DNA
Bar label	Number pathogenic	Number benign	Odds Ratio	95% confidence (upper)	95% confidence (lower)	p-value	Unique genes pathogenic	Unique genes benign
R-Wild Type	135	509	1.39938	1.77957	1.10042	0.00661861	56	157
R-Mutant	25	111	1.05997	1.66297	0.675617	0.815333	18	78
K-Wild Type	17	73	1.09623	1.88322	0.638113	0.776516	15	49
K-Mutant	16	61	1.24052	2.17876	0.706315	0.445842	14	49
D-Wild Type	10	36	1.31095	2.66771	0.644215	0.435008	5	21
D-Mutant	7	37	0.884375	2.00066	0.390932	1	4	23
E-Wild Type	14	37	1.80616	3.37877	0.9655	0.0903401	11	23
E-Mutant	14	46	1.4445	2.65821	0.784959	0.229788	12	37
Q-Wild Type	12	42	1.35135	2.59469	0.703803	0.36498	11	34
Q-Mutant	36	105	1.67767	2.49737	1.12702	0.0153033	27	68
N-Wild Type	18	67	1.27345	2.17183	0.746685	0.381961	13	42
N-Mutant	5	47	0.491239	1.24432	0.193935	0.142009	5	37
H-Wild Type	5	53	0.433962	1.09377	0.172179	0.0789048	4	27
H-Mutant	36	149	1.14785	1.6854	0.781746	0.478068	29	90
S-Wild Type	26	109	1.12761	1.75875	0.722953	0.560227	14	63
S-Mutant	30	139	1.01268	1.53035	0.670117	0.916162	24	88
T-Wild Type	6	84	0.323009	0.74564	0.139926	0.00411115	5	43
T-Mutant	11	105	0.474251	0.892554	0.25199	0.0165291	10	73
C-Wild Type	6	11	2.58407	7.03557	0.949095	0.0990606	4	8
C-Mutant	31	169	0.84589	1.26435	0.565928	0.492435	24	108
Y-Wild Type	8	55	0.674184	1.42858	0.318164	0.399397	7	44
Y-Mutant	6	22	1.28319	3.18877	0.516364	0.615597	6	19
W-Wild Type	9	13	3.30495	7.79459	1.40131	0.00841921	6	10
W-Mutant	23	45	2.49524	4.18238	1.48868	0.000951558	20	37
F-Wild Type	6	20	1.41327	3.54571	0.563313	0.438642	5	18
F-Mutant	4	38	0.487421	1.37477	0.172813	0.218313	3	31
M-Wild Type	5	59	0.388335	0.974867	0.154692	0.0432261	5	39
M-Mutant	3	44	0.313596	1.01586	0.096808	0.0497198	3	41
A-Wild Type	15	95	0.72823	1.2716	0.417049	0.303321	10	46
A-Mutant	8	67	0.549183	1.15402	0.261349	0.122413	8	49
I-Wild Type	4	65	0.280081	0.773995	0.101351	0.00580663	3	49
I-Mutant	7	71	0.450954	0.989011	0.205619	0.0471051	6	56
L-Wild Type	6	59	0.467377	1.09136	0.200155	0.0952559	5	42
L-Mutant	25	112	1.04981	1.64646	0.669369	0.816337	20	70
V-Wild Type	5	74	0.306638	0.764265	0.123029	0.00594762	4	48
V-Mutant	10	109	0.412981	0.797712	0.213803	0.00584911	10	78
P-Wild Type	14	53	1.24813	2.27604	0.684451	0.512571	12	30
P-Mutant	22	63	1.68008	2.76988	1.01906	0.0565888	19	42
G-Wild Type	24	103	1.09899	1.74139	0.693574	0.717468	13	56
G-Mutant	26	77	1.63009	2.58382	1.0284	0.0451603	17	55
Figure S8 Core
Bar label	Number pathogenic	Number benign	Odds Ratio	95% confidence (upper)	95% confidence (lower)	p-value	Unique genes pathogenic	Unique genes benign
R-Wild Type	895	10579	1.49275	1.61156	1.3827	3.50809e-23	376	2216
R-Mutant	411	5149	1.34376	1.49344	1.20909	1.07723e-07	255	2013
K-Wild Type	141	2808	0.818397	0.972053	0.68903	0.0212642	91	1241
K-Mutant	235	2725	1.44022	1.6517	1.25582	5.41546e-07	158	1450
D-Wild Type	256	3375	1.26108	1.4376	1.10623	0.000753911	139	1403
D-Mutant	176	2421	1.20192	1.40519	1.02806	0.0228141	116	1315
E-Wild Type	253	3083	1.36931	1.56268	1.19987	6.74387e-06	141	1366
E-Mutant	192	2392	1.33289	1.5492	1.14678	0.000292858	123	1303
Q-Wild Type	133	2258	0.965999	1.15385	0.808733	0.75436	89	1135
Q-Mutant	221	3482	1.04436	1.20086	0.908257	0.537807	188	1673
N-Wild Type	151	3389	0.721643	0.851987	0.61124	7.25827e-05	102	1465
N-Mutant	163	3240	0.819041	0.961608	0.697612	0.0141445	119	1505
H-Wild Type	99	2061	0.78361	0.96102	0.638952	0.0187985	70	1055
H-Mutant	273	4173	1.07918	1.22477	0.950888	0.244412	195	1812
S-Wild Type	178	4787	0.593475	0.691541	0.509315	7.99953e-13	112	1613
S-Mutant	321	6348	0.816356	0.917375	0.726462	0.000557853	201	2201
T-Wild Type	188	4211	0.720638	0.836844	0.620569	8.56312e-06	144	1627
T-Mutant	188	4757	0.632613	0.734369	0.544958	1.81197e-10	141	1937
C-Wild Type	88	733	1.99161	2.48997	1.593	2.48067e-08	50	502
C-Mutant	313	4307	1.20851	1.36145	1.07275	0.00236912	216	1851
Y-Wild Type	150	3113	0.783474	0.925735	0.663074	0.00342799	103	1309
Y-Mutant	94	1559	0.989712	1.2216	0.801839	1	72	1022
W-Wild Type	50	617	1.33442	1.78314	0.998625	0.0542489	40	418
W-Mutant	150	1590	1.56897	1.86036	1.32322	8.62504e-07	120	1034
F-Wild Type	125	1593	1.29705	1.56024	1.07825	0.00736051	85	983
F-Mutant	98	2269	0.702254	0.861719	0.572299	0.000451721	76	1290
M-Wild Type	131	2566	0.833043	0.995699	0.696959	0.0473438	77	1183
M-Mutant	109	2616	0.675781	0.820592	0.556524	3.78152e-05	94	1432
A-Wild Type	205	4896	0.671611	0.775085	0.581951	1.07448e-08	126	1694
A-Mutant	139	3230	0.696624	0.827929	0.586144	2.10664e-05	101	1568
I-Wild Type	129	3621	0.571918	0.683624	0.478466	3.67317e-11	79	1465
I-Mutant	143	3728	0.61689	0.731177	0.520467	2.83168e-09	112	1735
L-Wild Type	207	3473	0.977475	1.12862	0.84657	0.799128	124	1589
L-Mutant	280	4772	0.960767	1.08837	0.848123	0.551692	184	2010
V-Wild Type	136	4229	0.512393	0.609551	0.430722	1.11699e-16	84	1658
V-Mutant	263	5658	0.747549	0.84938	0.657926	4.09784e-06	169	2135
P-Wild Type	189	3676	0.836886	0.971916	0.720615	0.0190311	123	1433
P-Mutant	258	2265	1.92638	2.19971	1.68701	2.84592e-19	177	1258
G-Wild Type	547	4726	2.03325	2.23478	1.84989	1.38161e-42	230	1705
G-Mutant	224	3113	1.19149	1.36953	1.03659	0.0148003	143	1504
Figure S8 Support
Bar label	Number pathogenic	Number benign	Odds Ratio	95% confidence (upper)	95% confidence (lower)	p-value	Unique genes pathogenic	Unique genes benign
R-Wild Type	508	4429	1.7306	1.91224	1.56621	1.37212e-24	256	1401
R-Mutant	342	2770	1.82612	2.05604	1.62191	8.94166e-21	211	1503
K-Wild Type	67	692	1.37019	1.76535	1.06349	0.0183718	50	502
K-Mutant	155	1308	1.70165	2.01804	1.43487	9.21109e-09	115	884
D-Wild Type	145	1820	1.12685	1.33979	0.947753	0.179406	96	934
D-Mutant	124	1287	1.37017	1.65342	1.13545	0.00159866	97	903
E-Wild Type	133	1281	1.48107	1.77723	1.23426	5.64472e-05	86	798
E-Mutant	96	1101	1.23399	1.52501	0.998501	0.0595026	79	784
Q-Wild Type	66	946	0.981334	1.26279	0.762611	0.949096	46	622
Q-Mutant	149	1651	1.28317	1.52347	1.08078	0.00586311	117	1068
N-Wild Type	90	1539	0.81773	1.01455	0.659094	0.0682045	61	879
N-Mutant	118	1644	1.01037	1.22223	0.835238	0.922276	99	1098
H-Wild Type	114	1522	1.05597	1.28181	0.86992	0.578147	82	854
H-Mutant	169	2064	1.16069	1.3636	0.987977	0.0740848	133	1232
S-Wild Type	170	2299	1.04279	1.22386	0.888515	0.589597	120	1203
S-Mutant	219	3815	0.793557	0.913908	0.689054	0.00106163	156	1755
T-Wild Type	154	2665	0.803624	0.949282	0.680316	0.0089585	110	1311
T-Mutant	153	3493	0.596972	0.704799	0.505643	8.3775e-11	118	1688
C-Wild Type	221	1048	3.11417	3.61735	2.68098	2.82743e-40	110	657
C-Mutant	229	2602	1.2569	1.446	1.09252	0.00182631	171	1417
Y-Wild Type	152	2165	0.987312	1.16856	0.834177	0.9318	93	1145
Y-Mutant	137	1277	1.53254	1.83478	1.28009	1.02803e-05	106	892
W-Wild Type	88	642	1.9552	2.4504	1.56007	7.31232e-08	62	440
W-Mutant	99	730	1.93747	2.39757	1.56567	1.85991e-08	85	563
F-Wild Type	115	1912	0.840579	1.01822	0.69393	0.0754319	75	1092
F-Mutant	125	1725	1.02047	1.22811	0.847929	0.811779	89	1122
M-Wild Type	104	2325	0.616907	0.753358	0.50517	4.83285e-07	72	1093
M-Mutant	104	2355	0.608618	0.743197	0.498408	2.30071e-07	93	1354
A-Wild Type	143	3828	0.503333	0.597174	0.424239	5.91716e-18	107	1506
A-Mutant	105	2111	0.68966	0.841815	0.565007	0.000140897	84	1273
I-Wild Type	124	4032	0.409748	0.491755	0.341416	1.38203e-27	85	1654
I-Mutant	113	2982	0.516033	0.624878	0.426147	1.43474e-13	94	1618
L-Wild Type	197	2898	0.953672	1.10692	0.821644	0.550424	129	1428
L-Mutant	237	3739	0.883228	1.01241	0.770526	0.0777762	176	1754
V-Wild Type	181	4377	0.556668	0.648843	0.477587	6.89324e-16	131	1735
V-Mutant	161	4884	0.435286	0.511473	0.370447	9.54676e-30	121	2029
P-Wild Type	143	1769	1.14395	1.36181	0.960944	0.133361	101	925
P-Mutant	206	1431	2.09664	2.43767	1.80332	7.69024e-19	146	976
G-Wild Type	267	2586	1.49432	1.70426	1.31024	1.06365e-08	167	1189
G-Mutant	141	1806	1.10316	1.31452	0.925794	0.264774	98	1164
Figure S9A
Bar label	Number pathogenic	Number benign	Odds Ratio	95% confidence (upper)	95% confidence (lower)	p-value	Unique genes pathogenic	Unique genes benign
F-all	162	887	4.74716	5.6161	4.01267	2.85584e-52	89	694
F-surface	17	154	6.13931	10.1409	3.71674	1.39353e-08	9	140
F-interior	100	561	3.57072	4.42284	2.88278	5.62196e-24	60	479
F-interface	45	172	4.05109	5.62944	2.91527	4.35666e-13	33	156
G-all	98	768	3.30638	4.08202	2.67812	7.34699e-22	47	641
G-surface	18	131	7.64436	12.5237	4.66605	2.22896e-10	8	129
G-interior	54	447	2.40701	3.19537	1.81315	4.39122e-08	28	390
G-interface	26	190	2.11312	3.18573	1.40165	0.000893834	18	177
R-all	299	1689	4.62721	5.23719	4.08828	3.08708e-92	156	1129
R-surface	36	326	6.16529	8.71065	4.36372	1.6066e-16	19	292
R-interior	184	981	3.78918	4.443	3.23158	1.68535e-45	108	705
R-interface	79	382	3.21112	4.09601	2.5174	1.11612e-16	57	347
S-all	155	1402	2.86955	3.38953	2.42934	1.61495e-27	72	1010
S-surface	25	224	6.21718	9.40987	4.10774	4.98727e-12	12	200
S-interior	92	863	2.12892	2.64275	1.71499	4.22695e-10	48	675
S-interface	38	315	1.86383	2.6118	1.33006	0.000728101	23	280
W-all	90	525	4.44224	5.55799	3.55048	4.82567e-28	47	455
W-surface	14	103	7.5555	13.2159	4.31946	2.46611e-08	8	101
W-interior	50	296	3.36725	4.54793	2.49309	5.03529e-12	30	266
W-interface	26	126	3.18823	4.86617	2.08887	1.76517e-06	17	120
Y-all	368	2538	3.79731	4.2401	3.40076	4.33198e-91	202	1476
Y-surface	54	484	6.25208	8.29635	4.71153	3.438e-24	27	415
Y-interior	221	1458	3.06774	3.54077	2.65791	2.53923e-41	134	962
Y-interface	93	596	2.42294	3.01855	1.94485	1.0767e-12	71	481
Figure S9B
Bar label	Number pathogenic	Number benign	Odds Ratio	95% confidence (upper)	95% confidence (lower)	p-value	Unique genes pathogenic	Unique genes benign
A-all	172	2358	1.8913	2.20945	1.61896	1.55548e-13	131	1448
A-surface	28	904	1.72155	2.51075	1.18041	0.00829171	25	722
A-interior	101	912	2.21354	2.7222	1.79992	8.48188e-12	78	690
A-interface	43	542	1.22414	1.6714	0.896573	0.194001	38	425
H-all	69	831	2.14793	2.74694	1.67955	3.02969e-08	61	676
H-surface	21	394	2.96402	4.60242	1.90887	2.3039e-05	20	366
H-interior	20	199	1.99678	3.16414	1.2601	0.00620672	20	176
H-interface	28	238	1.81644	2.689	1.22701	0.00453712	25	213
L-all	582	4725	3.24847	3.54495	2.97679	2.26308e-116	324	2066
L-surface	88	1239	4.00017	4.97678	3.21521	2.60235e-25	67	910
L-interior	315	2317	2.77098	3.12436	2.45757	2.00372e-49	206	1255
L-interface	179	1169	2.39372	2.80652	2.04164	2.49305e-22	127	851
Q-all	107	1410	1.96468	2.39265	1.61327	9.69268e-10	93	1020
Q-surface	40	880	2.53407	3.48405	1.84312	4.2643e-07	37	707
Q-interior	26	215	2.40429	3.61422	1.59941	0.000118146	25	197
Q-interface	41	315	2.01179	2.78789	1.45174	0.000128281	38	273
R-all	270	2207	3.18945	3.62208	2.8085	4.11735e-54	190	1365
R-surface	112	1325	4.78721	5.82008	3.93763	4.55415e-38	88	946
R-interior	65	299	4.34205	5.68356	3.31718	6.94008e-20	56	266
R-interface	93	583	2.47725	3.08722	1.9878	3.32969e-13	76	470
S-all	150	2294	1.69367	1.99913	1.43488	6.12514e-09	116	1435
S-surface	35	1218	1.59769	2.23893	1.1401	0.00954987	30	915
S-interior	69	566	2.43189	3.12572	1.89208	5.35936e-10	54	466
S-interface	46	510	1.39267	1.88491	1.02898	0.0402018	42	428
T-all	92	1373	1.73355	2.14201	1.40298	2.22173e-06	80	1015
T-surface	27	694	2.16385	3.18225	1.47136	0.000331161	27	591
T-interior	31	340	1.81243	2.61985	1.25385	0.00315778	30	296
T-interface	34	339	1.54841	2.20473	1.08747	0.0219203	30	295
