# Supplementary material for: The properties of human disease mutations at protein interfaces
Source: PLoS Comput Biol. 2022 Feb 4;18(2):e1009858. doi: 10.1371/journal.pcbi.1009858 (PMC8849535; doi:10.1371/journal.pcbi.1009858)
Supplement: S2 Table — (XLSX) [file pcbi.1009858.s003.xlsx]

## Sheet: Table_S2
Property	all_clinvar_mean	all_gnomad_mean	all_pval	all_effect	surface_clinvar_mean	surface_gnomad_mean	surface_pval	surface_effect	interior_clinvar_mean	interior_gnomad_mean	interior_pval	interior_effect	interface_clinvar_mean	interface_gnomad_mean	interface_pval	interface_effect	heterologous_clinvar_mean	heterologous_gnomad_mean	heterologous_pval	heterologous_effect	isologous_clinvar_mean	isologous_gnomad_mean	isologous_pval	isologous_effect	heteromeric_clinvar_mean	heteromeric_gnomad_mean	heteromeric_pval	heteromeric_effect	dna_clinvar_mean	dna_gnomad_mean	dna_pval	dna_effect	ligand_clinvar_mean	ligand_gnomad_mean	ligand_pval	ligand_effect	rna_clinvar_mean	rna_gnomad_mean	rna_pval	rna_effect	protein_clinvar_mean	protein_gnomad_mean	protein_pval	protein_effect	homomeric_clinvar_mean	homomeric_gnomad_mean	homomeric_pval	homomeric_effect	core_clinvar_mean
Hydrophobicity-related index (Kidera et al., 1985)	1.18426	0.921579	0	0.336169	1.27515	0.97668	1.67e-122	0.369057	1.14287	0.825612	0	0.442421	1.17586	0.937312	8.48e-138	0.299457	1.10587	0.930027	9.48e-11	0.220702	1.23828	0.933329	6.69e-35	0.381291	1.18344	0.9197	3.8e-52	0.338333	1.36464	1.18533	0.00136462	0.190094	1.1477	0.945232	6.77e-39	0.253447	1.11352	0.986632	0.276442	0.149367	1.18023	0.92481	3.52e-92	0.324313	1.17692	0.932309	5.2e-41	0.306159	1.18981
Hydrophobic parameter pi (Fauchere-Pliska, 1983)	1.07974	0.828126	0	0.350853	1.13541	0.853124	6.14e-133	0.384721	1.07705	0.772445	0	0.450008	1.05144	0.851237	2.01e-115	0.273622	0.982696	0.841411	9.97e-09	0.195303	1.10562	0.850159	1.1e-29	0.349972	1.06657	0.839975	1.81e-45	0.315054	1.16962	1.01575	0.00215662	0.182104	1.02963	0.857325	2.57e-33	0.233624	0.955741	0.871893	0.42722	0.10896	1.05774	0.843007	1.1e-77	0.297072	1.04865	0.847457	9.43e-34	0.276363	1.05247
Scaled side chain hydrophobicity values (Black-Mould, 1991)	0.374142	0.295137	0	0.349235	0.393967	0.309892	6.48e-121	0.366613	0.370774	0.269698	0	0.46968	0.366526	0.29901	5.92e-131	0.291794	0.35684	0.297819	2.05e-14	0.260781	0.375005	0.296871	3.71e-28	0.340273	0.368994	0.297306	2.35e-44	0.311003	0.380264	0.331654	0.00107215	0.194192	0.363479	0.300803	1.97e-43	0.268503	0.339741	0.298502	0.189933	0.179901	0.367808	0.297248	6.54e-83	0.307168	0.366587	0.297164	2.17e-40	0.303723	0.369951
Hydrophobic parameter (Levitt, 1976)	2.1381	1.60157	0	0.367833	2.35509	1.79757	8.39e-122	0.367979	2.03027	1.29369	0	0.564629	2.12726	1.6135	2.43e-186	0.349071	2.01369	1.59613	6.31e-17	0.285131	2.19377	1.58858	1.83e-40	0.412143	2.14257	1.58839	5.18e-66	0.382246	2.53565	2.01614	1.39e-07	0.313359	2.07999	1.63283	1.56e-54	0.302267	2.05185	1.69524	0.0934289	0.230264	2.12668	1.58941	1.64e-118	0.36876	2.11031	1.59091	3.52e-54	0.353999	2.15973
Energy transfer from out to in(95%buried) (Radzicka-Wolfenden, 1988)	0.990377	0.765988	0	0.311785	1.11647	0.856657	1.63e-110	0.350202	0.916515	0.625985	0	0.447071	0.995523	0.768311	6.05e-147	0.309406	0.939666	0.767382	5.73e-12	0.234753	1.0556	0.764754	3.17e-37	0.394466	1.00549	0.748782	7.37e-58	0.357065	1.24643	1.06884	0.000566287	0.204695	0.952722	0.770297	2.27e-37	0.248182	1.01056	0.871405	0.192537	0.178849	1.00371	0.755584	4.4e-102	0.341695	1.00187	0.765566	7.1e-45	0.32092	1.02794
Principal property value z3 (Wold et al., 1987)	2.54362	1.94809	0	0.366527	2.7798	2.15575	2.53e-129	0.379366	2.46448	1.63336	0	0.552425	2.49277	1.94563	4.8e-164	0.327205	2.23684	1.93132	4.13e-08	0.186903	2.61909	1.94025	8.52e-39	0.403136	2.56358	1.90691	1.36e-72	0.401436	2.86316	2.52607	0.00513846	0.16607	2.44141	1.95552	2.01e-50	0.290218	1.98574	2.10629	0.633968	-0.0653429	2.50365	1.9193	1.52e-109	0.354237	2.44194	1.93749	5.12e-40	0.30225	2.48287
Residue accessible surface area in folded protein (Chothia, 1976)	29.4964	23.2622	0	0.328022	32.2482	25.8302	2.09e-100	0.333481	27.9903	19.3924	0	0.482865	29.5006	23.2026	1.94e-164	0.327604	27.8224	23.1424	1.17e-12	0.242355	30.9477	23.098	6.98e-40	0.409026	29.731	22.787	2.25e-61	0.368131	34.4319	29.6988	0.000262102	0.216781	28.7422	23.2821	4.75e-48	0.283028	28.9074	25.1625	0.185858	0.18157	29.6168	22.9186	2.41e-108	0.352251	29.4993	23.1117	6.3e-48	0.332124	30.2343
Side chain hydropathy, corrected for solvation (Roseman, 1988)	2.40363	1.82855	0	0.346116	2.56701	1.92253	4.69e-127	0.375969	2.35506	1.64691	0	0.461893	2.36214	1.879	2.76e-124	0.284133	2.24079	1.86181	3.56e-11	0.225696	2.47466	1.86795	7.57e-31	0.357185	2.39857	1.84553	1.19e-49	0.329824	2.78133	2.39416	0.00102265	0.194986	2.28286	1.89318	6.23e-32	0.228447	2.26481	1.99249	0.264354	0.153185	2.38266	1.85385	1.25e-86	0.314157	2.36628	1.86605	2.44e-38	0.295538	2.39199
Transfer free energy (Janin, 1979)	0.869126	0.66535	0	0.359525	0.939074	0.736517	1.16e-111	0.352046	0.834742	0.557445	0	0.524708	0.86525	0.664563	4.28e-185	0.347885	0.812121	0.659489	6.18e-15	0.266004	0.908394	0.660991	9.62e-44	0.429321	0.872484	0.650149	2.08e-69	0.392268	1.00174	0.864007	0.000420637	0.209432	0.84446	0.668584	4.43e-55	0.303831	0.859259	0.737676	0.152541	0.196354	0.868194	0.654355	2.13e-122	0.374878	0.863777	0.660528	6.38e-54	0.353122	0.880899
Consensus normalized hydrophobicity scale (Eisenberg, 1984)	0.814955	0.627705	0	0.328821	0.898427	0.692361	3.04e-112	0.352982	0.768722	0.526468	0	0.462912	0.815642	0.631207	9.42e-155	0.317654	0.796959	0.63198	9.55e-17	0.283453	0.866372	0.62988	1.34e-39	0.407495	0.806463	0.615119	1.33e-51	0.3365	0.990464	0.842968	0.000219741	0.219465	0.787995	0.634712	1.38e-41	0.262484	0.805926	0.696418	0.187319	0.180969	0.820131	0.621364	7.15e-105	0.346436	0.834203	0.630529	3.49e-53	0.350602	0.843583
Average accessible surface area (Janin et al., 1978)	29.6167	22.4613	0	0.346637	32.5058	25.3035	1.35e-105	0.342166	28.042	18.2201	0	0.515898	29.6145	22.3402	1.21e-184	0.347455	28.4201	22.2929	1.38e-17	0.291203	30.9438	22.1445	3.21e-42	0.421427	29.6616	21.8657	2.25e-65	0.380335	35.2504	29.7341	0.000102126	0.230811	28.8071	22.4442	1.61e-54	0.302225	28.163	24.8376	0.279059	0.148556	29.7171	21.9973	2.02e-121	0.373349	29.7742	22.1903	1.18e-56	0.362296	30.4388
Apparent partition energies calculated from Janin index (Guy, 1985)	0.843466	0.649508	0	0.361313	0.906081	0.718158	1.53e-107	0.345369	0.81415	0.547154	0	0.530919	0.8385	0.64647	5.94e-190	0.352488	0.789801	0.642726	1.8e-15	0.271274	0.876318	0.643409	1.46e-43	0.428388	0.845931	0.633306	7.29e-71	0.396485	0.955275	0.826691	0.000433998	0.208938	0.820359	0.649763	4.74e-58	0.312211	0.842037	0.715367	0.113434	0.21727	0.841148	0.637314	1.96e-124	0.378048	0.836223	0.643198	1.46e-54	0.355291	0.852237
Hydrophilicity scale (Kuhn et al., 1995)	0.443596	0.350635	0	0.335574	0.479583	0.383416	3.22e-107	0.344837	0.426474	0.301519	0	0.474044	0.44102	0.349503	3.09e-162	0.325367	0.439781	0.352734	1.03e-19	0.309999	0.460487	0.348518	9.96e-38	0.397265	0.441289	0.341711	1.06e-58	0.359752	0.502493	0.440043	0.000736813	0.200421	0.427446	0.35154	1.72e-43	0.268692	0.374815	0.377133	0.953938	-0.00792672	0.44602	0.344997	1.54e-114	0.362395	0.450891	0.34982	1.14e-55	0.359021	0.453439
Average non-bonded energy per atom (Oobatake-Ooi, 1977)	0.229709	0.174341	0	0.3824	0.239264	0.188669	9.17e-108	0.345731	0.22776	0.152119	0	0.546763	0.226372	0.174838	3.88e-189	0.351719	0.218604	0.174049	6.61e-19	0.303006	0.23122	0.173128	1.46e-37	0.396335	0.229317	0.171965	5.64e-71	0.396804	0.242696	0.211685	0.00142193	0.189387	0.223468	0.176629	1.29e-60	0.319273	0.197241	0.183853	0.528247	0.0865511	0.227374	0.172552	9.97e-124	0.376951	0.225373	0.173413	3.2e-54	0.354138	0.228858
Side chain volume (Krigbaum-Komoriya, 1979)	43.416	34.6223	0	0.36941	43.1841	35.0068	4.32e-109	0.347894	44.6178	33.7637	0	0.455896	42.3173	34.9805	1.22e-139	0.301487	43.0576	34.9156	1.37e-22	0.333809	42.2382	34.5587	1.11e-25	0.323957	42.1561	34.8907	1.5e-40	0.296764	42.7368	36.1174	1.03e-05	0.26215	42.3628	35.362	6.25e-49	0.285715	32.0926	33.5196	0.654549	-0.0614044	42.3837	34.8008	8.28e-86	0.312627	42.6179	34.6689	5.87e-48	0.332235	42.2115
Percentage of buried residues (Janin et al., 1978)	26.2641	20.0986	0	0.378229	26.5499	20.6923	3.45e-115	0.357668	26.6892	18.9075	0	0.49174	25.6704	20.4746	6.84e-149	0.311482	24.6573	20.3338	1.46e-14	0.262263	26.8899	20.5108	3.96e-35	0.382606	25.7996	20.1247	4.95e-54	0.344624	27.1855	24.462	0.0150533	0.144246	25.3352	20.6359	2.38e-47	0.280874	21.4815	21.1584	0.894587	0.0181832	25.827	20.259	2.74e-99	0.336879	25.8552	20.4561	5.81e-46	0.324955	25.6321
Solvation free energy (Eisenberg-McLachlan, 1986)	1.5515	1.1911	0	0.360248	1.64482	1.26418	4.32e-120	0.365339	1.51597	1.05442	0	0.508165	1.53575	1.22432	2.84e-144	0.306533	1.42977	1.21046	1.72e-10	0.217615	1.60604	1.21621	1.76e-35	0.384619	1.55834	1.20161	6.95e-58	0.357146	1.80841	1.521	3.71e-05	0.245083	1.49689	1.23787	7.76e-39	0.253245	1.38648	1.28821	0.49898	0.0927836	1.54159	1.20681	2.79e-97	0.333377	1.52435	1.21443	4.88e-41	0.306266	1.5412
Side chain hydropathy, uncorrected for solvation (Roseman, 1988)	5.82942	4.53975	0	0.324233	6.35916	4.98966	1.98e-103	0.338568	5.57454	3.83616	0	0.464895	5.79441	4.56299	4.82e-144	0.306284	5.683	4.57757	7.96e-16	0.274711	6.07551	4.52416	1.72e-35	0.384678	5.75938	4.47295	2.68e-48	0.325115	6.77493	5.86092	0.000630456	0.202962	5.6422	4.59339	7.69e-41	0.260008	5.12944	4.89938	0.686549	0.0553787	5.82552	4.50039	1.08e-96	0.332349	5.89361	4.54066	6.35e-49	0.335704	5.95745
Apparent partition energies calculated from Chothia index (Guy, 1985)	0.891497	0.695925	0	0.316188	0.977156	0.765527	3.21e-100	0.333166	0.842988	0.58759	0	0.4523	0.893291	0.698843	1.07e-144	0.30699	0.85698	0.700576	4.38e-13	0.246951	0.953646	0.700053	2.07e-38	0.401024	0.893688	0.680888	9.77e-54	0.343647	1.09345	0.946079	0.000828792	0.198486	0.858101	0.699946	2.34e-37	0.248138	0.856667	0.782679	0.419367	0.110821	0.901157	0.68872	4.48e-101	0.339966	0.908847	0.700215	2.91e-47	0.329716	0.921023
Hydrophilicity value (Hopp-Woods, 1981)	2.17952	1.61807	0	0.371037	2.36032	1.80725	2.56e-109	0.348264	2.09821	1.32054	0	0.579152	2.16177	1.63005	3.8e-188	0.350783	2.07179	1.61572	1.03e-18	0.301323	2.22906	1.60834	2.17e-40	0.411752	2.16863	1.60223	8.6e-65	0.378581	2.51275	1.99252	1.62e-07	0.311671	2.12061	1.65351	6.38e-56	0.306229	2.02963	1.68736	0.115106	0.216268	2.16249	1.60563	7.84e-120	0.370849	2.15617	1.61062	2.18e-56	0.361414	2.19245
Hydrophobicity index, 3.0 pH (Cowan-Whittaker, 1990)	1.2975	1.07289	1.34e-300	0.272932	1.37486	1.1292	1.43e-82	0.301755	1.2734	0.979901	9.82e-208	0.362225	1.27897	1.08228	5.16e-84	0.232631	1.1986	1.07787	2e-05	0.145267	1.3226	1.07793	4.14e-21	0.291489	1.29621	1.0749	1.82e-32	0.264023	1.33536	1.21239	0.0215208	0.136381	1.26642	1.08678	3.18e-27	0.209905	1.43	1.09492	0.00395577	0.395707	1.2809	1.07612	3.07e-53	0.244467	1.26513	1.07791	1.05e-22	0.223723	1.29038
Hydrophobicity (Prabhakaran, 1990)	24.0562	17.7691	0	0.330205	27.1752	20.7548	3e-98	0.329807	22.235	13.2333	0	0.519424	24.1777	17.7476	1.42e-171	0.334747	23.9202	17.7509	1.07e-20	0.318352	25.0444	17.4336	1.63e-37	0.396071	24.1107	17.2953	3.27e-59	0.361364	29.7655	24.2741	2.35e-05	0.251263	23.3337	17.9577	9.12e-47	0.279066	22.3278	19.6392	0.328547	0.134089	24.314	17.3911	2.01e-115	0.363823	24.5234	17.5316	7.92e-57	0.362872	25.2567
Hydrophobicity index (Engelman et al., 1986)	5.74763	4.24578	0	0.330187	6.49296	4.95953	3.26e-98	0.329746	5.31241	3.16169	0	0.519507	5.77666	4.24039	1.29e-171	0.334787	5.71484	4.24144	1.09e-20	0.318276	5.98403	4.16551	1.58e-37	0.396158	5.76072	4.13236	3.14e-59	0.361417	7.11217	5.79926	2.32e-05	0.251489	5.57489	4.29044	8.94e-47	0.279093	5.33519	4.69227	0.32807	0.134221	5.80928	4.15529	1.9e-115	0.363859	5.85927	4.18896	7.84e-57	0.362887	6.03446
Transfer free energy from chx to wat (Radzicka-Wolfenden, 1988)	7.03767	5.44218	0	0.328119	7.68283	5.98573	2.26e-103	0.338474	6.7074	4.5836	0	0.476898	7.01532	5.48149	5.56e-149	0.311578	6.94132	5.49655	6.53e-18	0.294155	7.42372	5.46192	5.51e-38	0.398684	6.92042	5.34697	1.85e-48	0.32568	8.298	7.22163	0.00146431	0.188882	6.80753	5.51436	2.46e-41	0.261652	6.42833	6.02612	0.572947	0.0773603	7.05825	5.39789	9.52e-102	0.341121	7.20015	5.47262	2.22e-53	0.351274	7.2355
Volume (Grantham, 1974)	51.4307	40.512	0	0.368569	51.1213	40.9375	3.38e-104	0.339848	52.8803	39.5431	0	0.461554	50.122	40.933	2.64e-145	0.307645	50.7121	40.9385	2.15e-21	0.32412	50.3195	40.4628	1.11e-27	0.337193	49.8883	40.8708	2.72e-41	0.299592	51.229	42.8411	3.88e-06	0.274521	50.0906	41.2736	6.7e-52	0.294601	39.3981	39.3402	0.988209	0.00202795	50.1904	40.765	2.11e-87	0.315589	50.5015	40.6097	1.01e-48	0.334989	50.0406
Percentage of exposed residues (Janin et al., 1978)	25.8584	20.0115	0	0.345988	27.8075	22.4388	2.32e-90	0.316002	24.9275	16.4815	0	0.526861	25.7226	19.7872	1.01e-185	0.348482	25.0554	19.8379	6.35e-19	0.303163	26.4458	19.5182	1.1e-39	0.407957	25.8043	19.4845	2.24e-64	0.377325	28.9594	24.8002	0.000174186	0.222959	25.2314	19.8774	3.13e-58	0.312714	24.6667	21.5948	0.210495	0.171861	25.8029	19.5382	4.42e-120	0.371242	25.8015	19.6169	9.47e-57	0.362614	26.3484
Hydropathy scale based on self-information values in the two-state model (5%	113.444	87.0906	0	0.365055	119.851	94.8765	8.13e-108	0.345816	112.396	75.3228	0	0.533281	110.941	86.9555	5.01e-163	0.326172	104.628	86.8146	6.91e-13	0.244832	116.138	86.6716	1.34e-37	0.396555	113.023	85.7206	9.95e-65	0.37839	121.971	107.952	0.00483136	0.16725	108.432	86.9627	8.61e-51	0.291314	95.7778	94.5543	0.909369	0.0156215	111.93	86.1239	1.49e-109	0.354255	110.804	86.7158	2.53e-46	0.326281	112.398
Partition energy (Guy, 1985)	1.28106	0.967022	0	0.370699	1.30738	0.996838	4.77e-117	0.360596	1.28993	0.899033	0	0.483472	1.25733	0.996663	8.07e-140	0.301684	1.17103	0.989502	4.26e-10	0.212814	1.33509	0.999655	1.03e-35	0.385951	1.29013	0.971351	7.91e-64	0.375662	1.39017	1.25091	0.0193772	0.138726	1.21639	1.00831	3.61e-35	0.240386	1.20611	1.05328	0.230404	0.1646	1.27482	0.98155	7.95e-103	0.342965	1.25906	0.996519	2.09e-40	0.303787	1.25077
Entropy of formation (Hutchens, 1970)	66.036	53.2826	0	0.277657	74.0106	59.8036	1.52e-80	0.297937	61.1469	44.1514	1.36e-266	0.410987	66.5843	52.2159	5.24e-149	0.311606	69.3313	53.2075	1.58e-23	0.341247	69.2129	51.7942	7.68e-35	0.380948	64.6134	51.1984	1.85e-40	0.296413	81.7386	68.369	1.44e-05	0.257838	64.3135	52.1522	1.93e-41	0.262	64.2909	58.0433	0.327785	0.134301	66.9067	51.6167	3.91e-98	0.334871	69.2678	52.2307	1.41e-58	0.368618	70.0716
Knowledge-based membrane-propensity scale from 1D_Helix in MPtopo databases	0.259592	0.209984	0	0.32897	0.269691	0.223691	1.14e-85	0.307504	0.257316	0.189586	0	0.45691	0.256284	0.209326	9.81e-144	0.305951	0.246646	0.209109	4.67e-13	0.246655	0.262771	0.209193	1.6e-29	0.348953	0.261496	0.206941	4.1e-58	0.357879	0.269652	0.237885	0.00130682	0.190835	0.251692	0.21082	1.42e-42	0.265727	0.245185	0.208544	0.0888529	0.233546	0.258442	0.207843	4.11e-96	0.331323	0.255298	0.209167	8.96e-40	0.301287	0.26
Isoelectric point (Zimmerman et al., 1968)	2.28208	1.77064	1.1e-255	0.251532	2.79089	2.23623	1.23e-61	0.259665	1.95335	1.13074	0	0.481813	2.3342	1.67862	2.28e-166	0.32955	2.20879	1.70379	2.03e-13	0.2505	2.42741	1.65274	3.97e-36	0.388301	2.36275	1.63345	2.93e-62	0.370865	2.97641	2.30872	2.52e-07	0.306749	2.23731	1.68572	1.11e-46	0.278797	2.51907	1.95237	0.0511025	0.267762	2.34469	1.64765	4.29e-108	0.351834	2.32609	1.66851	6.39e-47	0.328472	2.48291
Hydropathy scale based on self-information values in the two-state model (9%	106.072	81.2715	0	0.36606	110.152	87.1542	9.92e-104	0.33907	106.699	72.2615	0	0.52348	103.157	81.3257	4.65e-154	0.316931	96.8495	81.245	1.91e-11	0.228819	106.36	81.0492	4.27e-32	0.364779	105.789	80.4436	3.86e-63	0.373565	108.475	97.0148	0.0140073	0.14579	101.54	81.4241	5.46e-51	0.291903	96.6667	85.6117	0.273903	0.150159	103.899	80.7135	1.07e-100	0.339312	101.953	81.1096	5.92e-40	0.302	103.326
Helix termination parameter at posision j+1 (Finkelstein et al., 1991)	0.428063	0.322862	8.88e-304	0.274384	0.51686	0.405801	3.13e-72	0.281744	0.383439	0.214911	0	0.490651	0.424136	0.298528	3.54e-172	0.335343	0.423824	0.314	2.05e-17	0.28964	0.43574	0.29645	7.17e-33	0.36941	0.438288	0.29589	6.01e-65	0.379049	0.526377	0.389487	3.78e-09	0.350975	0.396658	0.292133	3.76e-48	0.283339	0.427778	0.338059	0.0885886	0.23374	0.434312	0.298314	8.82e-114	0.361169	0.430218	0.30187	4.69e-50	0.339722	0.450694
Transfer free energy to lipophilic phase (von Heijne-Blomberg, 1979)	21.1959	16.2226	0	0.341977	23.3033	18.369	3.75e-99	0.33135	20.1789	13.0424	0	0.538448	21.0597	16.1012	1.61e-173	0.336667	20.712	16.2507	1.18e-18	0.300789	22.1259	16.0152	2.95e-41	0.416361	20.8874	15.7076	3.27e-58	0.35819	25.4778	20.8317	2.64e-06	0.279251	20.3878	16.2084	9.68e-48	0.282078	19.2798	17.6261	0.431495	0.107955	21.1748	15.8618	6.45e-116	0.364615	21.4707	16.088	1.27e-57	0.3655	21.6945
Polarizability parameter (Charton-Charton, 1982)	0.11204	0.0903802	0	0.352929	0.111504	0.0912667	1.98e-98	0.330117	0.114269	0.0877335	4.03e-305	0.440034	0.110062	0.0920842	2.7e-126	0.286462	0.111705	0.0913844	3.86e-21	0.322031	0.110342	0.0905822	6.71e-26	0.325421	0.108817	0.0917075	3.87e-34	0.271117	0.116852	0.0988677	4.39e-06	0.272982	0.109865	0.0932162	1.31e-41	0.262556	0.0911667	0.0904326	0.927181	0.0125417	0.10988	0.0913519	1.73e-77	0.296686	0.110974	0.09083	1.11e-46	0.3276	0.109714
Accessible surface area (Radzicka-Wolfenden, 1988)	84.0445	65.4864	0	0.365799	86.1954	68.6111	2.74e-99	0.331584	85.2923	60.9171	0	0.515268	81.5695	65.2303	3.97e-163	0.326275	83.414	66.5168	8.88e-22	0.32727	82.6308	64.7726	7.71e-31	0.357136	82.1776	65.2027	3.4e-52	0.338495	84.729	71.6708	4.68e-05	0.241875	79.9757	64.9776	1.34e-54	0.302454	66.8907	64.7687	0.750436	0.0436481	82.5797	65.2467	9.2e-104	0.344558	82.9938	65.3114	5.51e-53	0.349923	82.2165
Proportion of residues 95% buried (Chothia, 1976)	0.195669	0.160045	0	0.304106	0.194293	0.15781	1.64e-86	0.309046	0.201028	0.161548	4.45e-191	0.347204	0.190959	0.162552	2.1e-87	0.237392	0.187701	0.162434	3.12e-10	0.214471	0.199188	0.164336	2.88e-21	0.292673	0.19238	0.160605	4.97e-33	0.266435	0.191768	0.180724	0.1493	0.085518	0.187963	0.162943	6.58e-27	0.208601	0.176481	0.163164	0.433288	0.107535	0.193111	0.161879	4.82e-61	0.262392	0.193864	0.163749	9.95e-29	0.253752	0.191197
Direction of hydrophobic moment (Eisenberg-McLachlan, 1986)	0.761059	0.570736	0	0.329473	0.758886	0.572387	7.6e-96	0.325662	0.792823	0.555462	2.36e-271	0.414685	0.72981	0.587518	3.38e-89	0.239874	0.714744	0.584943	4.17e-11	0.224905	0.747888	0.579721	2.33e-20	0.285828	0.741736	0.583892	5.97e-33	0.266094	0.728783	0.654855	0.0514542	0.115531	0.720496	0.593636	6.28e-28	0.21278	0.653333	0.578477	0.363847	0.12462	0.737199	0.582855	9.73e-61	0.261714	0.732528	0.581334	9.27e-30	0.258548	0.724067
Amphiphilicity index (Mitaku et al., 2002)	1.43768	1.00135	0	0.285249	1.57446	1.13202	1.92e-84	0.305238	1.36761	0.75955	4.95e-245	0.393815	1.43301	1.05735	3.08e-83	0.231527	1.1793	0.98756	0.000249695	0.124747	1.39467	0.991334	6.65e-17	0.258172	1.47931	1.07984	2.78e-27	0.240746	1.72203	1.25829	3.62e-07	0.30265	1.4635	1.07027	7.33e-35	0.239276	1.44056	1.09723	0.0924067	0.230986	1.38843	1.0435	6.21e-41	0.213209	1.29486	0.990168	8.41e-18	0.196015	1.39608
The number of bonds in the longest chain (Charton-Charton, 1983)	2.05189	1.62918	0	0.339163	2.05813	1.64109	3.87e-95	0.324433	2.06438	1.58029	1.01e-269	0.41342	2.03565	1.66962	3.34e-129	0.289802	2.01254	1.64721	2.81e-17	0.288381	2.06588	1.65974	2.75e-26	0.328017	2.05503	1.65512	6.88e-46	0.316565	2.11014	1.88126	0.00641498	0.161762	2.01161	1.68496	3.27e-40	0.257905	1.85185	1.68072	0.319104	0.136732	2.0482	1.65542	9.31e-86	0.312532	2.04116	1.65587	1.04e-41	0.308886	2.03434
Weights from the IFH scale (Jacobs-White, 1989)	1.99151	1.45711	0	0.299071	2.31134	1.73315	5.37e-89	0.313552	1.78917	1.03368	0	0.476531	2.0199	1.4605	2.57e-145	0.307658	1.95716	1.4569	1.05e-15	0.273558	2.16184	1.43858	1.26e-37	0.396705	1.98813	1.4081	1.05e-48	0.326531	2.68301	2.2112	0.000216292	0.219704	1.93055	1.47428	4.59e-38	0.250591	1.93852	1.73831	0.452036	0.103204	2.02698	1.42274	5.66e-99	0.336333	2.06698	1.44424	1.76e-50	0.341221	2.11906
Transfer free energy from vap to chx (Radzicka-Wolfenden, 1988)	2.36061	1.88457	0	0.324474	2.39873	1.92379	9.8e-90	0.314881	2.39925	1.81795	3.91e-273	0.416059	2.29985	1.89354	2.54e-117	0.275907	2.46501	1.92093	2.31e-26	0.362774	2.2461	1.85507	1.09e-18	0.272809	2.2602	1.89756	1.38e-28	0.246811	2.38501	1.96127	4.15e-06	0.273703	2.29426	1.90674	6.37e-41	0.260279	1.78704	1.80045	0.944648	-0.00952774	2.30324	1.88859	7.81e-71	0.283302	2.34755	1.87541	8.17e-46	0.324408	2.33273
Modified Kyte-Doolittle hydrophobicity scale (Juretic et al., 1998)	3.23503	2.5413	0	0.332981	3.22062	2.53168	7.45e-95	0.323937	3.33879	2.51522	3.38e-265	0.409897	3.13702	2.59491	1.11e-103	0.259051	3.07979	2.5906	4.16e-12	0.2363	3.23185	2.62201	7.08e-21	0.28974	3.18502	2.56513	5.61e-41	0.298396	3.13301	2.90818	0.101806	0.0970395	3.08891	2.60086	2.62e-33	0.233594	2.875	2.59478	0.348328	0.128708	3.17337	2.58425	1.6e-70	0.282658	3.16138	2.6123	1.45e-30	0.262234	3.13596
Hydrophobicity index (Wolfenden et al., 1979)	1.31118	1.0042	0	0.310735	1.41929	1.09677	2.86e-88	0.312242	1.25124	0.855654	7.32e-304	0.439114	1.31215	1.01397	1.16e-140	0.302606	1.329	1.01582	5.67e-20	0.312228	1.38023	1.00575	8.09e-35	0.380818	1.28231	0.990163	6.82e-42	0.301862	1.55186	1.35179	0.00268064	0.1782	1.27514	1.02059	3.09e-40	0.25799	1.2087	1.11663	0.515888	0.0891604	1.31886	0.997739	1.22e-94	0.328715	1.35649	1.00886	2.24e-53	0.351258	1.35879
Hydration potential (Wolfenden et al., 1981)	7.90779	6.04093	0	0.318545	8.50863	6.59291	6.21e-89	0.313439	7.59557	5.16134	0	0.453263	7.89172	6.09097	1.1e-145	0.308053	8.00921	6.09837	5.48e-21	0.320767	8.30045	6.04762	7.99e-36	0.386577	7.70333	5.94995	8.09e-43	0.305331	9.22893	8.02812	0.00228006	0.181112	7.68608	6.13367	2.23e-42	0.265081	7.12315	6.66425	0.585009	0.0749403	7.93104	5.99588	1.36e-97	0.333925	8.16548	6.0633	2.03e-55	0.358177	8.16765
Normalized composition of membrane proteins (Nakashima et al., 1990)	0.546523	0.421486	0	0.34467	0.53773	0.429683	3.04e-85	0.306718	0.562205	0.406073	9.63e-277	0.418831	0.535402	0.425322	6.3e-137	0.298493	0.540125	0.422264	9.74e-21	0.318688	0.530253	0.418426	2.8e-23	0.307316	0.535127	0.422374	1.76e-43	0.307791	0.529623	0.428429	3.86e-06	0.274575	0.536359	0.434024	6.53e-45	0.273241	0.55463	0.403139	0.00167375	0.431611	0.53498	0.421254	9.49e-85	0.310642	0.534828	0.419611	2.66e-43	0.31499	0.534401
Residue volume (Goldsack-Chalifoux, 1973)	49.2378	39.8629	0	0.343949	48.5069	40.2251	1.25e-84	0.305584	50.7764	38.9783	6.4e-300	0.436224	48.073	40.3	1.66e-120	0.279698	49.2328	40.1463	2.03e-21	0.324337	47.9543	39.7409	8.21e-23	0.303973	47.5476	40.2868	1.44e-31	0.260131	49.1641	41.6597	1.19e-05	0.26026	48.2318	40.6829	1.06e-43	0.269367	35.3111	38.7982	0.335865	-0.132075	48.0399	40.1163	2.81e-72	0.286259	48.5468	39.8661	5.82e-44	0.317491	47.9111
Volumes including the crystallographic waters using the ProtOr (Tsai et al.,	49.9021	39.7304	0	0.359566	49.0078	39.9513	4.22e-94	0.32262	51.4036	38.8236	0	0.448904	48.8665	40.4802	1.28e-128	0.289137	49.51	40.1336	3.09e-21	0.322833	49.1624	39.9003	3.06e-26	0.327705	48.4822	40.329	1.89e-36	0.280624	50.8171	43.7474	0.000101664	0.230877	48.8297	40.9085	5.69e-44	0.27024	35.9907	39.9117	0.299948	-0.142256	48.8967	40.1845	2.7e-80	0.302157	49.3235	39.9724	8.87e-47	0.327952	48.6153
Number of hydrogen bond donors (Fauchere et al., 1988)	1.38701	1.05741	0	0.278198	1.58587	1.2289	1.33e-79	0.29615	1.26251	0.793344	7.66e-295	0.432472	1.40334	1.06083	1.06e-123	0.283449	1.32811	1.06021	8.59e-11	0.221209	1.50451	1.0464	4.43e-34	0.376531	1.4064	1.02754	3.89e-47	0.32102	1.84058	1.58071	0.00195104	0.183878	1.33626	1.06735	2.36e-30	0.222395	1.27778	1.24202	0.840084	0.0276911	1.41446	1.03691	1.2e-87	0.31604	1.42276	1.05067	4.96e-41	0.30624	1.45989
Transfer free energy from oct to wat (Radzicka-Wolfenden, 1988)	1.19832	0.94209	0	0.320243	1.22529	0.965035	5.12e-91	0.317172	1.20045	0.888242	1.88e-272	0.415533	1.1811	0.966907	8.41e-106	0.26174	1.07308	0.95659	2.43e-05	0.143797	1.24845	0.970449	1.86e-28	0.342202	1.20017	0.951794	1.3e-43	0.308273	1.36246	1.13852	3.51e-05	0.24585	1.15607	0.973169	7.15e-30	0.220522	1.12148	1.00523	0.305927	0.140508	1.18392	0.957619	3.19e-69	0.279966	1.16718	0.966168	2e-27	0.24756	1.16537
Residue volume (Bigelow, 1967)	29.3768	23.8491	0	0.341147	28.8579	23.9648	4.5e-83	0.302694	30.3353	23.4715	2.27e-289	0.428394	28.6867	24.1138	2.09e-118	0.277204	29.4655	24.0338	1.28e-21	0.32597	28.6562	23.8054	1.36e-22	0.302396	28.3344	24.0981	1.34e-30	0.255885	29.2159	24.8876	2.08e-05	0.252912	28.7819	24.336	5.05e-43	0.267183	20.9815	23.2315	0.295435	-0.143592	28.6778	24.0081	2.69e-71	0.284254	29.0313	23.876	6.14e-44	0.317403	28.6093
Normalized van der Waals volume (Fauchere et al., 1988)	2.30693	1.83956	0	0.355328	2.27197	1.84779	5.84e-92	0.318848	2.36208	1.79557	0	0.444596	2.27007	1.8809	2.65e-130	0.291056	2.32869	1.86137	3.52e-24	0.346308	2.27193	1.84606	2.85e-26	0.327913	2.23718	1.87526	7.62e-34	0.26988	2.38971	2.04662	3.91e-05	0.244368	2.26887	1.90324	3.81e-44	0.270799	1.78722	1.85664	0.687755	-0.0551537	2.26727	1.86534	2.95e-80	0.302082	2.29824	1.85079	3.35e-50	0.340238	2.26597
Volumes not including the crystallographic waters using the ProtOr (Tsai et	50.5029	40.1925	0	0.357842	49.6068	40.4526	3.86e-92	0.319166	51.9846	39.2103	0	0.449353	49.4886	40.9629	2.23e-128	0.288858	50.2004	40.6021	1.96e-21	0.324451	49.814	40.3658	2.46e-26	0.328341	49.0819	40.8045	2.46e-36	0.280164	51.5977	44.5233	0.000142931	0.225895	49.4175	41.3899	1.21e-43	0.269183	36.4759	40.4997	0.297199	-0.143068	49.5309	40.6563	1.78e-80	0.302508	49.9931	40.4388	4.39e-47	0.329067	49.2677
Hydropathy scale based on self-information values in the two-state model (16%	97.9627	74.9097	0	0.358747	99.0244	77.3844	2.01e-100	0.333511	101.025	70.2334	0	0.496202	94.2408	76.0981	4.17e-118	0.276846	87.5413	75.7647	9.67e-08	0.181709	97.491	75.9093	4.36e-26	0.32668	97.2168	75.3477	1.85e-52	0.339387	95.6667	88.1441	0.100847	0.0973124	93.0151	76.4031	6.61e-39	0.253483	84.537	78.0338	0.500889	0.0923712	95.0799	75.5572	1.74e-79	0.300587	92.8799	75.8647	7.1e-30	0.259083	92.8789
Average internal preferences (Olsen, 1980)	0.691293	0.582219	1.54e-280	0.263588	0.690183	0.573541	3.85e-71	0.279552	0.701151	0.587456	7.22e-127	0.282013	0.681839	0.592736	4.57e-70	0.211933	0.674869	0.590552	2.95e-09	0.202247	0.70481	0.597167	8e-17	0.257495	0.686223	0.586042	7.48e-27	0.238718	0.689275	0.654143	0.180339	0.0794484	0.671439	0.595269	1.2e-20	0.180913	0.661481	0.595821	0.2688	0.151767	0.688545	0.589722	1.03e-49	0.235929	0.690935	0.595124	8.75e-24	0.229387	0.688146
Net charge (Klein et al., 1984)	0.499765	0.384591	3.22e-178	0.209584	0.637	0.513317	4.39e-40	0.207698	0.410611	0.2155	0	0.443333	0.514328	0.348855	5.67e-154	0.31684	0.501567	0.360462	8.89e-15	0.264427	0.528881	0.34481	4.59e-30	0.352349	0.524929	0.338135	1.04e-58	0.35977	0.655072	0.478664	3.87e-08	0.327149	0.487161	0.349439	1.73e-42	0.26544	0.555556	0.409323	0.051761	0.267006	0.520639	0.342799	1.76e-101	0.340665	0.516223	0.349645	9.65e-44	0.316661	0.558222
Knowledge-based membrane-propensity scale from 3D_Helix in MPtopo databases	0.264236	0.20886	0	0.340482	0.274098	0.221562	7.72e-91	0.316855	0.266363	0.189179	0	0.493971	0.256563	0.209273	1.07e-130	0.291505	0.250303	0.210919	1.06e-12	0.242814	0.266011	0.209016	1.47e-29	0.349187	0.258815	0.207786	5.25e-46	0.316987	0.268116	0.236401	0.0018695	0.184629	0.252469	0.209463	2.72e-42	0.264799	0.226667	0.209563	0.445036	0.104809	0.258774	0.208523	9.6e-85	0.310633	0.258731	0.209604	7.57e-40	0.301578	0.2588
Average non-bonded energy per residue (Oobatake-Ooi, 1977)	4.20183	3.29169	0	0.341716	4.0218	3.19196	3.59e-92	0.319222	4.43074	3.36349	1.28e-251	0.399139	4.06834	3.39725	1.72e-91	0.24301	4.06681	3.35937	1.6e-14	0.261852	3.99274	3.32204	3.79e-16	0.251734	4.0418	3.40297	6.23e-25	0.229436	4.21481	3.34843	1.51e-07	0.31246	4.11904	3.45387	4.36e-34	0.23646	3.0858	3.19831	0.743948	-0.0448235	4.03454	3.37484	1.13e-51	0.240707	4.02707	3.33357	6.93e-30	0.259132	3.96228
Average eccentricity (Karkbara-Knisley, 2016)	3.15845	2.45721	0	0.34991	3.09617	2.48634	2.75e-84	0.304951	3.2528	2.36291	0	0.449506	3.09677	2.52283	5.24e-122	0.281468	3.15388	2.4931	2.7e-21	0.323311	3.06381	2.45799	8.86e-23	0.303737	3.07331	2.52481	1.3e-33	0.268903	3.27003	2.73523	2.25e-05	0.251852	3.10009	2.55505	3.1e-42	0.264615	2.4037	2.46277	0.825638	-0.0302317	3.08919	2.50212	7.09e-74	0.289496	3.10555	2.46883	9.35e-44	0.316714	3.08293
Mean polarity (Radzicka-Wolfenden, 1988)	0.891746	0.687971	0	0.314829	0.894768	0.698336	3.63e-85	0.306575	0.916811	0.660792	8.75e-248	0.396048	0.864444	0.702938	7.32e-93	0.244865	0.795569	0.695285	6.58e-06	0.153531	0.905722	0.706107	2.56e-22	0.300408	0.894915	0.690967	6.68e-45	0.312997	0.89058	0.821664	0.106044	0.0958568	0.847193	0.709126	6.38e-27	0.208657	0.77963	0.722768	0.542487	0.0835828	0.875087	0.695748	3.41e-66	0.273588	0.854673	0.702765	7.26e-24	0.229806	0.852498
Number of vertices (order of the graph) (Karkbara-Knisley, 2016)	2.68574	2.05678	0	0.352186	2.59986	2.03673	1.05e-90	0.316617	2.78383	2.03042	2.79e-287	0.426825	2.63339	2.13168	1.27e-116	0.27507	2.69801	2.08906	8.91e-23	0.335309	2.59206	2.07198	3.89e-21	0.291695	2.61007	2.13055	4.23e-32	0.262447	2.75942	2.3154	7.85e-05	0.234593	2.64228	2.16784	5.03e-40	0.257275	1.98148	2.08142	0.674285	-0.0576748	2.62539	2.10895	1.52e-71	0.284763	2.64116	2.07725	3.79e-43	0.314405	2.61115
Diameter (maximum eccentricity) (Karkbara-Knisley, 2016)	4.58107	3.59263	0	0.343252	4.47202	3.57025	6.71e-87	0.309752	4.69286	3.53658	1.24e-271	0.414901	4.52765	3.71125	2.4e-119	0.278323	4.59352	3.63473	1.17e-21	0.326299	4.51444	3.64087	6.82e-23	0.30455	4.50706	3.69593	2.18e-35	0.276295	4.68986	4.10513	0.00171592	0.186131	4.52198	3.76488	1.1e-39	0.25613	3.7037	3.67816	0.947692	0.00900305	4.52875	3.67285	8.17e-76	0.293376	4.55109	3.63897	1.92e-43	0.315526	4.50976
Average membrane preference: AMP07 (Degli Esposti et al., 1990)	0.496794	0.382056	0	0.356231	0.505244	0.406429	2.18e-81	0.299532	0.504092	0.343304	0	0.525883	0.484624	0.384152	1.6e-148	0.311089	0.469749	0.384861	1.39e-14	0.262472	0.492446	0.381858	3.16e-28	0.340725	0.4977	0.379553	9.86e-62	0.369238	0.495449	0.439246	0.00800322	0.157372	0.477562	0.387655	6.93e-47	0.279438	0.375556	0.384237	0.853587	-0.0253249	0.489928	0.380863	1.6e-100	0.339012	0.481927	0.382785	6.4e-41	0.305807	0.486041
Dependence of partition coefficient on ionic strength (Zaslavsky et al.,	0.117754	0.0960319	5.42e-202	0.223292	0.132726	0.111231	6.63e-40	0.207212	0.11097	0.076418	1.53e-263	0.4086	0.116335	0.0913497	1.11e-106	0.262849	0.112209	0.0928706	3.56e-09	0.201189	0.113412	0.0894505	1.17e-16	0.256109	0.119082	0.0913538	5.84e-39	0.290608	0.128797	0.0901033	3.37e-12	0.4153	0.115355	0.0922445	1.26e-35	0.242028	0.113241	0.0881149	0.0456429	0.274364	0.116014	0.0910106	2.09e-61	0.263195	0.112854	0.0905069	3.15e-25	0.236753	0.11924
Atom-based hydrophobic moment (Eisenberg-McLachlan, 1986)	3.35154	2.53591	1.17e-260	0.253989	3.95192	3.01512	1.48e-70	0.278371	2.93729	1.81251	1.48e-261	0.40704	3.43998	2.52642	1.05e-119	0.27875	3.25642	2.52458	6.28e-11	0.222812	3.75606	2.51202	1.81e-34	0.378795	3.38762	2.42282	5.24e-42	0.302293	4.81357	4.00753	0.000551988	0.205106	3.25165	2.53468	2.97e-29	0.218086	3.40833	3.12422	0.554654	0.0810774	3.45507	2.46054	2.81e-83	0.307864	3.52451	2.5159	3.06e-41	0.307055	3.60959
Radius (minimum eccentricity) (Karkbara-Knisley, 2016)	2.44819	1.92644	0	0.320965	2.40449	1.90862	1.55e-88	0.312722	2.5208	1.91911	4.64e-212	0.366026	2.39836	1.97182	3.44e-100	0.254557	2.38036	1.94425	1.11e-14	0.263478	2.36282	1.93308	2.86e-17	0.261242	2.40593	1.96052	3.92e-33	0.266873	2.44928	2.0773	0.000426339	0.209219	2.41224	2.00757	1.6e-34	0.23805	2.09259	1.9288	0.462016	0.100941	2.38869	1.9508	1.22e-61	0.263714	2.37094	1.93653	7.36e-31	0.263576	2.36015
Transfer free energy from chx to oct (Radzicka-Wolfenden, 1988)	5.63189	4.50922	3.57e-297	0.271359	6.19068	5.02618	4.13e-68	0.273367	5.29687	3.71176	1.25e-276	0.418744	5.66256	4.52146	4.96e-115	0.273148	5.60522	4.54661	1.37e-13	0.252289	6.02123	4.51211	1.49e-31	0.361493	5.59788	4.39953	2.23e-39	0.292238	6.75333	6.02427	0.0116343	0.149711	5.45605	4.54723	4.99e-29	0.217192	5.76981	5.02036	0.216776	0.169519	5.71148	4.44947	6.69e-82	0.305243	5.82844	4.52277	1.4e-42	0.312238	5.84309
Hydropathy scale based on self-information values in the two-state model (20%	93.7713	70.8309	0	0.349134	94.048	72.6505	9.35e-95	0.323765	97.6112	66.8287	0	0.481793	89.6927	72.4465	2.97e-102	0.257221	82.2362	72.0215	6.14e-06	0.154027	93.0948	72.1641	1.21e-23	0.309888	93.0165	71.7703	1.81e-47	0.322196	90.3536	83.6976	0.156493	0.0840319	88.5139	72.8321	2.3e-33	0.233802	79.0185	73.6178	0.583725	0.0751968	90.5755	71.9121	1.17e-69	0.280876	88.0625	72.12	2.38e-25	0.237363	87.661
Number of edges (size of the graph) (Karkbara-Knisley, 2016)	2.88814	2.20323	0	0.33938	2.76556	2.14988	3.16e-90	0.315761	3.01501	2.20471	2.24e-244	0.393282	2.82685	2.30828	1.21e-95	0.248591	2.83386	2.24542	3.61e-17	0.287379	2.77256	2.23374	1.04e-17	0.264855	2.80903	2.312	1.91e-26	0.236782	2.96232	2.44836	3.33e-05	0.246583	2.85649	2.35566	3.66e-34	0.236737	2.09259	2.22158	0.626189	-0.0668453	2.80506	2.28175	1.49e-56	0.25223	2.80097	2.23735	8.84e-34	0.276483	2.76453
Hydropathy index (Kyte-Doolittle, 1982)	3.06222	2.41845	0	0.314383	2.98488	2.36035	1.68e-79	0.295953	3.20304	2.46398	2.53e-226	0.378294	2.96146	2.47508	5.59e-88	0.23819	2.93563	2.46494	8.46e-12	0.232847	3.037	2.50039	2.78e-17	0.261344	2.9969	2.4538	3.35e-33	0.267162	2.84174	2.69153	0.252968	0.0677886	2.93373	2.48228	3.6e-30	0.221683	2.69815	2.42366	0.343529	0.129995	2.99351	2.46825	5.15e-59	0.257851	2.99002	2.48944	6.74e-27	0.245005	2.95055
Side-chain contribution to protein stability (kJ/mol) (Takano-Yutani, 2001)	7.4135	6.04925	0	0.301538	7.20309	5.95923	3.08e-75	0.287707	7.72114	6.05882	1.79e-197	0.353046	7.21647	6.2172	5.47e-72	0.214902	6.75862	6.11285	2.88e-05	0.142475	7.14161	6.11134	1.98e-13	0.227128	7.39864	6.27575	5.56e-27	0.239328	7.36493	6.08411	1.14e-06	0.289392	7.26279	6.26424	1.42e-27	0.211331	6.30741	5.86054	0.43997	0.105979	7.18454	6.20931	5.21e-40	0.210679	6.96412	6.11181	1.72e-16	0.187943	7.00887
Polarity (Grantham, 1974)	2.38753	1.88262	0	0.291098	2.44964	1.95634	8.69e-72	0.280855	2.43375	1.75734	7.2e-259	0.404918	2.30564	1.89958	3.02e-82	0.230111	2.27858	1.89353	5.97e-11	0.223074	2.30523	1.88647	9.23e-15	0.239485	2.35103	1.8975	5.98e-31	0.257426	2.14058	1.94255	0.0743912	0.105826	2.30689	1.91413	6.61e-30	0.220656	1.99444	1.81785	0.46115	0.101136	2.32238	1.89391	3.4e-53	0.24436	2.29288	1.88865	2.56e-24	0.232135	2.32294
Short and medium range non-bonded energy per atom (Oobatake-Ooi, 1977)	0.177727	0.142634	0	0.309563	0.180365	0.146269	1.77e-77	0.292069	0.175778	0.133721	1.45e-249	0.397487	0.178248	0.147068	3.62e-112	0.269659	0.174418	0.144169	1.57e-14	0.261942	0.184628	0.145453	4.89e-28	0.3395	0.178786	0.145325	5.5e-40	0.294595	0.202742	0.184158	0.0196094	0.138461	0.174511	0.147996	8.19e-32	0.227997	0.134278	0.157334	0.160798	-0.192479	0.179333	0.145216	2.35e-78	0.298386	0.179896	0.145056	6.46e-40	0.30185	0.179518
Total weighted degree of the graph (obtained by adding all the weights of	5.34665	4.09161	0	0.330576	5.10275	3.97603	5.45e-85	0.306249	5.61322	4.11839	1.47e-238	0.388515	5.21028	4.28819	5.16e-85	0.234045	5.21003	4.17353	2.78e-15	0.269433	5.05054	4.1368	1.03e-14	0.239043	5.16557	4.3113	4.66e-22	0.214815	5.45507	4.38714	4.58e-06	0.27245	5.30566	4.38099	1.12e-32	0.231251	3.66667	4.00958	0.489496	-0.0948443	5.14531	4.24518	3.09e-47	0.229742	5.12446	4.14815	5.67e-29	0.254897	5.07222
Average volume of buried residue (Chothia, 1975)	51.5958	41.488	0	0.34385	50.4094	41.5772	2.01e-80	0.297708	53.2282	40.7903	4.07e-298	0.434895	50.5892	42.227	9.18e-121	0.280002	52.2818	41.9867	1.79e-23	0.34081	50.7199	41.6332	5.37e-24	0.312369	49.9423	42.0269	1.28e-32	0.26468	52.2417	45.3129	0.000226045	0.219036	50.4948	42.7117	2.44e-40	0.258332	37.7981	41.4683	0.345028	-0.129592	50.6821	41.9116	1.1e-76	0.295104	51.4437	41.7423	3.53e-47	0.32941	50.4628
Optimized propensity to form reverse turn (Oobatake et al., 1985)	1.11738	0.888808	1.01e-209	0.227572	1.22302	0.958912	1.01e-62	0.262009	1.10211	0.779696	2.81e-182	0.339003	1.07407	0.891743	1.64e-47	0.173381	0.961505	0.880529	0.0204144	0.0789566	1.0373	0.864564	3.81e-08	0.169887	1.09489	0.90196	1.02e-16	0.184698	1.18843	0.838027	4.53e-07	0.300093	1.10061	0.903826	6.31e-21	0.182241	0.875556	0.830543	0.737325	0.0460267	1.04921	0.888804	1.92e-22	0.155046	1.00217	0.869495	1.15e-08	0.130128	1.06242
Refractivity (McMeekin et al., 1964), Cited by Jones (1975)	10.4005	8.57902	0	0.283013	10.4095	8.58981	3.3e-72	0.281698	10.6117	8.4783	1.12e-179	0.33654	10.1796	8.68991	2.66e-81	0.228751	10.758	8.68874	1.84e-20	0.316362	10.1902	8.5512	3.27e-17	0.260748	9.833	8.67381	1.9e-15	0.176792	10.6725	9.03759	4.89e-05	0.241265	10.2089	8.78714	1.06e-28	0.215896	8.67204	8.35005	0.698654	0.0531273	10.1387	8.64134	9.43e-48	0.231043	10.4534	8.59368	1.8e-37	0.292001	10.2353
Retention coefficient in NaH2PO4 (Meek-Rossetti, 1981)	4.80836	3.89267	2.75e-246	0.246821	4.70721	3.6817	1.17e-67	0.27243	5.07442	4.10098	4.63e-122	0.276523	4.59288	4.04175	2e-33	0.144244	4.17607	3.97493	0.116173	0.0534946	4.72762	4.04163	3.34e-09	0.182711	4.71651	4.05233	3.17e-15	0.17537	4.49304	3.94675	0.0306002	0.128273	4.5974	4.07208	3.35e-12	0.135171	4.74815	3.74994	0.0493785	0.26978	4.59604	4.03965	1.95e-20	0.147393	4.47201	4.02103	1.4e-07	0.120043	4.41974
Radius of gyration of side chain (Levitt, 1976)	0.616181	0.500859	0	0.312565	0.622545	0.514872	1.26e-69	0.276479	0.615421	0.475806	1.21e-272	0.415681	0.613409	0.505711	1.05e-131	0.292646	0.642466	0.503875	1.82e-26	0.363533	0.620848	0.500472	4.34e-27	0.333326	0.601294	0.500912	2.66e-35	0.275942	0.654899	0.581119	0.00259923	0.178758	0.60668	0.5098	2.35e-41	0.261717	0.512037	0.515939	0.938028	-0.0106694	0.615865	0.501159	1.66e-86	0.313929	0.630867	0.501523	1.56e-53	0.351796	0.62466
Ratio of buried and accessible molar fractions (Janin, 1979)	1.37361	1.03123	0	0.330735	1.27847	0.953914	5.8e-93	0.32062	1.48984	1.11251	1.62e-214	0.368169	1.3079	1.07938	7.49e-70	0.211599	1.22226	1.05365	1.68e-06	0.163119	1.369	1.08914	3.21e-17	0.260823	1.33295	1.06181	5.62e-30	0.253105	1.22884	1.20835	0.780829	0.0164967	1.31034	1.09343	1.12e-24	0.199167	0.962037	1.07698	0.462863	-0.10075	1.3172	1.06844	1.37e-48	0.233142	1.30099	1.07817	3.32e-20	0.210043	1.25128
Total weighted atomic number of the graph (obtained by summing all the atomic	15.1194	12.2234	0	0.304271	14.5733	11.7958	4.1e-74	0.285492	15.7409	12.6216	1.42e-185	0.342099	14.7889	12.557	3.11e-84	0.232941	15.6018	12.4565	1.69e-21	0.324983	14.4122	12.3187	3.21e-13	0.225119	14.4903	12.5706	2.66e-19	0.199815	14.7419	12.4425	7.97e-05	0.234385	14.9468	12.7535	2.19e-31	0.22637	11.8507	11.6927	0.898492	0.0175059	14.7234	12.4858	3.12e-49	0.234739	14.9635	12.3613	1.05e-33	0.276156	14.733
Number of full nonbonding orbitals (Fauchere et al., 1988)	1.72037	1.4132	3.83e-237	0.24215	1.89411	1.62521	3.52e-42	0.213301	1.62493	1.12563	3.5e-257	0.403581	1.72097	1.36628	2.76e-124	0.284133	1.69383	1.37855	5.22e-13	0.246138	1.74639	1.34312	2.12e-25	0.322049	1.7413	1.35139	3.83e-45	0.313873	1.83478	1.58874	0.000618252	0.203278	1.69504	1.37517	9.3e-40	0.256376	1.51852	1.4454	0.663524	0.0597029	1.73181	1.35247	5.9e-81	0.30343	1.72203	1.35406	2.14e-37	0.291695	1.78876
Side chain interaction parameter (Krigbaum-Rubin, 1971)	2.39002	1.8136	0	0.349973	2.3496	1.81747	1.07e-100	0.333973	2.50666	1.77966	1.08e-297	0.434582	2.29335	1.85047	2.12e-103	0.25869	2.13898	1.82553	2.68e-08	0.189487	2.35302	1.84304	4.74e-22	0.298455	2.38507	1.82718	8.02e-50	0.330411	2.24942	2.13933	0.348012	0.0556462	2.26708	1.86496	4.45e-33	0.232744	1.85833	1.94076	0.74089	-0.0453786	2.3204	1.83142	8.16e-74	0.289372	2.25383	1.83763	4.15e-27	0.246027	2.23275
The stability scale from the knowledge-based atom-atom potential (Zhou-Zhou,	1.35932	1.05954	0	0.295848	1.27577	0.969994	2.05e-82	0.301462	1.46665	1.15433	6.78e-159	0.316194	1.29623	1.11445	2.95e-49	0.17666	1.25796	1.09714	3.46e-06	0.158125	1.30911	1.10954	1.69e-10	0.197329	1.3001	1.11761	2.44e-15	0.176103	1.23096	1.04899	0.00264722	0.178427	1.31318	1.12792	3.95e-20	0.178446	1.08278	1.01311	0.593639	0.0732232	1.29286	1.11279	2.99e-28	0.175365	1.2854	1.10571	7.43e-15	0.177363	1.249
Free energy of solution in water, kcal/mole (Charton-Charton, 1982)	1.7308	1.32426	0	0.304479	1.80261	1.42606	6.49e-77	0.290977	1.75334	1.14986	0	0.456709	1.66772	1.34952	1.64e-79	0.226155	1.5077	1.33678	0.000214717	0.126058	1.73931	1.33316	4.83e-21	0.290991	1.72485	1.35443	4.79e-32	0.262211	1.67596	1.5034	0.0583418	0.112293	1.66151	1.34832	2.84e-30	0.222085	1.05948	1.35792	0.125589	-0.210237	1.67909	1.34626	2.15e-50	0.237599	1.63197	1.33428	3.97e-21	0.215192	1.64304
Distance between C-alpha and centroid of side chain (Levitt, 1976)	1.2163	0.951743	0	0.332835	1.21683	0.977004	6.85e-75	0.287024	1.22362	0.902905	4.98e-304	0.439237	1.20854	0.965326	1.59e-144	0.306806	1.29066	0.961304	6.71e-32	0.401644	1.20198	0.947885	4.46e-26	0.326617	1.18667	0.957031	1.29e-39	0.293164	1.27029	1.10677	0.0017443	0.185844	1.19639	0.976624	1.63e-45	0.275151	0.994444	0.977909	0.87801	0.0210638	1.21446	0.955004	3.08e-95	0.329776	1.24308	0.952029	2.84e-58	0.367626	1.23204
van der Waals parameter epsilon (Levitt, 1976)	0.122331	0.0958169	0	0.279878	0.116266	0.0911161	1.34e-72	0.282479	0.128906	0.0985334	2.77e-152	0.309445	0.118996	0.101672	3.01e-47	0.172877	0.106917	0.0977942	0.00545264	0.0946389	0.119431	0.0990198	9.23e-12	0.210665	0.12019	0.102212	1.89e-15	0.176801	0.124942	0.0989672	5.55e-06	0.270058	0.121697	0.10396	3.21e-19	0.174015	0.0968519	0.0940262	0.818613	0.0314708	0.116959	0.100765	1.81e-24	0.162419	0.113632	0.0986412	1.08e-11	0.154952	0.112282
Transfer free energy from vap to oct (Radzicka-Wolfenden, 1988)	7.20422	5.7751	4.95e-290	0.26805	7.81472	6.36203	1.8e-62	0.261471	6.85046	4.86181	4.37e-264	0.409027	7.22522	5.79936	5.27e-111	0.26823	7.2648	5.79663	2e-15	0.270823	7.48982	5.73093	1.2e-26	0.330421	7.17802	5.68142	6.17e-38	0.286578	8.292	7.47733	0.0257225	0.132321	7.01956	5.85011	7.81e-30	0.220372	6.96481	6.28219	0.37355	0.12212	7.28026	5.70971	5.75e-78	0.297625	7.38554	5.75122	9.02e-41	0.305222	7.40869
Hydrophobicity index (Fasman, 1989)	3.09562	2.42626	0	0.311253	3.03821	2.42429	1.01e-76	0.290604	3.23585	2.39	5.02e-241	0.390543	2.98435	2.4779	3.01e-82	0.230111	2.7472	2.443	3.98e-05	0.139954	3.14705	2.49268	1.24e-21	0.295395	3.05665	2.44123	6.05e-37	0.28262	2.9969	2.84342	0.285918	0.0632777	2.94932	2.49401	2.43e-26	0.206245	2.76611	2.5746	0.534486	0.0852457	3.00989	2.45586	5.54e-57	0.253222	2.96174	2.47733	5.38e-22	0.219925	2.91475
RF rank (Zimmerman et al., 1968)	5.3972	4.27851	0	0.308219	5.2186	4.18114	1.98e-77	0.291975	5.69185	4.30718	6.17e-225	0.377118	5.19572	4.43609	1.77e-65	0.204675	4.68412	4.31829	0.00291626	0.101365	5.17852	4.38383	2.07e-12	0.217224	5.36872	4.47225	2.14e-27	0.241282	5.1371	4.35269	0.000448926	0.208403	5.25536	4.47573	1.49e-26	0.207128	5.03889	4.14815	0.0656987	0.252634	5.16211	4.42822	6.53e-36	0.199072	4.94939	4.36359	1.77e-12	0.160796	4.96956
Retention coefficient in HPLC, pH2.1 (Meek, 1980)	6.70403	5.69028	1.49e-193	0.218525	6.58895	5.42324	2.26e-57	0.250231	6.9527	5.9564	4.72e-79	0.221493	6.51409	5.87576	3.3e-29	0.134315	5.96844	5.76321	0.196651	0.0439633	6.58836	5.85219	3.27e-07	0.157771	6.67719	5.89788	1.34e-13	0.164645	6.68203	5.69777	0.00146182	0.188911	6.52603	5.92478	1.31e-10	0.124759	6.53704	5.50916	0.103349	0.22357	6.49186	5.86822	8.11e-17	0.132504	6.30107	5.82471	7.58e-06	0.102062	6.25987
Residue accessible surface area in tripeptide (Chothia, 1976)	53.5562	42.492	0	0.338888	52.8365	43.3594	3.52e-73	0.283639	54.6116	40.5448	0	0.45014	52.8791	43.3141	1.68e-130	0.291281	56.0606	43.0334	7.94e-30	0.387531	52.1751	42.3234	3e-23	0.307102	51.9262	43.229	7.9e-33	0.265575	55.1449	47.18	0.000135427	0.22669	52.7682	43.8594	1.03e-43	0.269416	39.8148	42.4441	0.544707	-0.0831237	52.9361	42.9509	4.75e-82	0.305526	53.9758	42.5427	2.85e-53	0.350906	53.2169
Molecular weight (Fasman, 1976)	35.6774	28.6693	0	0.320663	34.7966	28.2884	5.19e-74	0.28529	36.6914	28.6562	7.28e-245	0.393679	35.1325	29.4504	3.24e-105	0.261	37.0755	29.1974	4.02e-25	0.353504	34.8788	28.9223	9.48e-20	0.281138	34.342	29.354	7.83e-25	0.228946	36.4927	31.6487	0.000362057	0.211786	35.1546	29.8357	8.39e-36	0.242655	27.1807	28.6703	0.601942	-0.0715817	35.1081	29.2135	2.39e-65	0.27178	35.8968	29.0073	1.44e-44	0.319775	35.2423
Principal property value z1 (Wold et al., 1987)	2.64021	2.12666	3.25e-271	0.25913	2.54796	2.00639	1.32e-66	0.270241	2.80113	2.24864	3.16e-132	0.288012	2.52722	2.20742	1.96e-40	0.159396	2.36823	2.17604	0.00443135	0.0969114	2.55556	2.20769	1.49e-08	0.174943	2.59164	2.21658	2.72e-17	0.188146	2.39522	2.10829	0.022888	0.134989	2.53817	2.22353	1.47e-15	0.154938	2.4937	2.01703	0.0750774	0.244328	2.53109	2.20902	2.73e-24	0.161781	2.46875	2.19791	2.26e-09	0.136311	2.45457
Free energies of transfer of AcWl-X-LL peptides from bilayer interface to	0.709628	0.574206	1.47e-251	0.249475	0.744368	0.622083	8.05e-41	0.209684	0.706116	0.510986	1.45e-262	0.407834	0.69384	0.561347	7.23e-96	0.248885	0.674033	0.568324	1.34e-08	0.193607	0.672699	0.555926	5.44e-13	0.222909	0.719774	0.562806	3.5e-40	0.29535	0.674522	0.501243	6.75e-08	0.321224	0.693405	0.567065	4.96e-34	0.236257	0.603889	0.514349	0.205927	0.173595	0.696884	0.56157	1.28e-57	0.254683	0.673317	0.559756	6.93e-21	0.213852	0.69279
Helix termination parameter at posision j-2,j-1,j (Finkelstein et al., 1991)	0.378764	0.33532	1.38e-95	0.152712	0.432248	0.383333	1.35e-25	0.163888	0.345735	0.270316	5.87e-141	0.297529	0.382685	0.324539	1.88e-68	0.209409	0.377325	0.328686	4.49e-07	0.171951	0.398646	0.320238	6.33e-20	0.282495	0.378504	0.321539	1.52e-20	0.206714	0.456232	0.399134	0.000821388	0.198634	0.371192	0.323284	4.9e-19	0.173102	0.45	0.357088	0.0190271	0.321942	0.38356	0.32207	3.42e-44	0.221908	0.388765	0.322848	4.4e-25	0.236022	0.400706
Linker index (Bae et al., 2005)	0.257222	0.202696	0	0.309449	0.253887	0.199996	1.91e-81	0.29964	0.272668	0.203236	3.76e-262	0.407508	0.243298	0.207401	9.4e-65	0.203502	0.219462	0.206054	0.0270171	0.0752993	0.256395	0.209243	8.42e-18	0.265622	0.252366	0.206848	1.39e-31	0.2602	0.242668	0.226826	0.165668	0.0822101	0.2401	0.206649	1.25e-22	0.190117	0.212352	0.20658	0.813564	0.0323631	0.245917	0.207419	6.06e-43	0.218617	0.239279	0.208258	1.97e-14	0.174519	0.234266
Positive charge (Fauchere et al., 1988)	0.341695	0.259803	4.7e-141	0.186156	0.430535	0.330553	8.14e-42	0.212339	0.281991	0.157439	6.21e-181	0.337733	0.353155	0.252564	3.34e-82	0.230048	0.319749	0.25332	8.58e-06	0.151597	0.370036	0.245255	1.2e-20	0.288007	0.349953	0.246591	8.34e-27	0.238494	0.481159	0.367347	7.99e-05	0.234351	0.342244	0.253979	3.19e-25	0.201515	0.481481	0.297893	0.00353488	0.400557	0.348366	0.247059	1.05e-48	0.233428	0.346731	0.247746	1.92e-23	0.227615	0.377793
Normalized hydrophobicity scales for beta-proteins (Cid et al., 1992)	0.969311	0.794425	2.96e-270	0.258667	0.958628	0.799266	1.39e-53	0.241547	1.00769	0.781933	1.71e-170	0.327703	0.93605	0.801149	6.17e-60	0.195548	0.879091	0.804878	0.00140144	0.108791	0.948745	0.80027	2.17e-12	0.217005	0.954017	0.803675	2.14e-22	0.216582	0.906609	0.771169	0.000486461	0.207128	0.94324	0.803606	3.89e-25	0.201149	0.787222	0.746839	0.651078	0.0620649	0.935514	0.802872	1.28e-33	0.192281	0.916465	0.801693	1.81e-13	0.167899	0.91789
Mean volumes of residues buried in protein interiors (Harpaz et al., 1994)	50.8585	41.235	0	0.320023	49.266	41.0631	1.39e-69	0.276389	52.6011	40.6086	5.87e-256	0.402607	49.9659	42.4039	2.05e-91	0.242905	50.5762	41.7199	3.64e-17	0.287344	49.8745	41.6208	1.18e-18	0.272517	49.6254	42.574	7.06e-24	0.22418	49.5612	44.3899	0.00651614	0.161455	50.3694	42.7859	1.36e-35	0.241903	35.7704	41.038	0.190418	-0.179705	49.9084	42.2001	7.75e-55	0.24824	50.1997	41.6514	9.35e-35	0.280668	49.5399
pK-N (Fasman, 1976)	0.515341	0.429089	5.73e-213	0.229346	0.541773	0.447461	1.63e-53	0.241382	0.525057	0.406349	9.74e-175	0.331817	0.490669	0.422156	2.75e-54	0.185793	0.456792	0.429016	0.0309024	0.073496	0.498628	0.424024	5.53e-11	0.202562	0.512027	0.42322	8.75e-27	0.238395	0.474928	0.430043	0.044224	0.119349	0.485174	0.419062	6.77e-21	0.182097	0.476667	0.41273	0.19891	0.176316	0.495872	0.42417	9.28e-34	0.192701	0.47924	0.425566	2.34e-10	0.144506	0.481715
Partition coefficient (Pliska et al., 1981)	0.610417	0.499529	3.54e-234	0.240616	0.601008	0.486829	3.17e-57	0.249899	0.640613	0.511634	5.85e-125	0.279846	0.584807	0.509077	1.09e-41	0.161964	0.548401	0.507791	0.0102201	0.0874606	0.605271	0.513519	1.75e-10	0.19717	0.603754	0.507511	1.55e-20	0.206665	0.571304	0.520785	0.080374	0.103708	0.577151	0.510185	2.49e-13	0.142113	0.553519	0.485482	0.276428	0.149371	0.591515	0.509229	1.1e-28	0.176794	0.578915	0.51175	2.39e-10	0.144424	0.572482
Side chain interaction parameter (Krigbaum-Komoriya, 1979)	1.80666	1.48619	5.57e-303	0.27402	1.82	1.47695	6.12e-74	0.285147	1.8635	1.47951	5.42e-191	0.347125	1.74113	1.51351	4.91e-58	0.192321	1.58022	1.49504	0.0354077	0.0716342	1.80797	1.51935	3.06e-15	0.243792	1.80492	1.5062	1.43e-30	0.255754	1.69177	1.63702	0.493522	0.0405987	1.72856	1.51379	1e-20	0.181289	1.68796	1.55808	0.447168	0.104319	1.75441	1.50849	1.74e-39	0.209229	1.70242	1.51184	1.83e-12	0.160705	1.70666
Average weighted eccentricity based on the the atomic number	9.3696	7.93828	7.2e-236	0.241492	9.48918	7.89641	7.68e-61	0.257929	9.29991	7.90605	7.38e-100	0.249618	9.37411	8.06466	2.22e-77	0.223024	9.91054	8.05659	5.7e-19	0.303574	9.53624	8.0686	3.56e-16	0.251969	9.11058	7.95295	2.99e-19	0.199526	9.81817	9.01894	0.0324862	0.126856	9.28726	8.1359	8.36e-24	0.195357	8.65207	8.13989	0.516641	0.0890004	9.40578	7.99831	1.24e-51	0.24061	9.70971	8.06489	3.89e-34	0.278019	9.5689
Linker propensity from medium dataset (linker length is between six and 14	0.176471	0.136648	0	0.328384	0.176994	0.141034	3.63e-83	0.302868	0.182775	0.128611	6.30243676041825e-310	0.443526	0.169738	0.138424	5.72e-98	0.251659	0.162303	0.139094	2.35e-08	0.19029	0.171297	0.136463	1.36e-19	0.27991	0.173383	0.138022	7.59e-38	0.28622	0.178394	0.156389	0.00636052	0.161929	0.169021	0.138657	6.48e-36	0.243054	0.108481	0.141874	0.0589825	-0.259206	0.170302	0.137719	1.34e-61	0.263621	0.167129	0.137276	3.67e-26	0.241405	0.16482
Hydrophobicity scale from native protein structures (Casari-Sippl, 1992)	1.07167	0.873905	0	0.301267	1.07178	0.885905	1.84e-70	0.278178	1.10388	0.847069	6.29e-263	0.408118	1.03869	0.885143	2.78e-82	0.230161	0.97419	0.874164	8.78e-06	0.151425	1.07978	0.880478	4.52e-22	0.298606	1.05381	0.877384	4.13e-33	0.266778	1.03594	0.965121	0.10798	0.0953288	1.03472	0.892967	1.16e-27	0.211693	0.97037	0.906418	0.491804	0.0943408	1.0425	0.877847	6.97e-55	0.248348	1.03085	0.878528	1.07e-23	0.228925	1.02032
Short and medium range non-bonded energy per residue (Oobatake-Ooi, 1977)	2.17419	1.7396	0	0.317491	2.05931	1.6884	1.21e-65	0.268229	2.29017	1.78944	6.93e-226	0.377924	2.11973	1.77672	8.69e-94	0.24611	2.22739	1.77083	7.52e-22	0.327857	2.05975	1.74268	2.42e-14	0.235674	2.08938	1.77296	2.59e-24	0.226366	2.14237	1.74808	1.93e-06	0.283088	2.13781	1.8099	1.13e-32	0.231232	1.5408	1.64624	0.55489	-0.081029	2.11306	1.76422	1.41e-56	0.252283	2.13744	1.75137	1.79e-35	0.283711	2.09136
Mean fractional area loss (Rose et al., 1985)	0.116902	0.0922801	0	0.317259	0.117127	0.0960487	6.9e-68	0.272906	0.120323	0.0859967	0	0.445233	0.11328	0.0929875	2.52e-103	0.258594	0.10511	0.0925343	2.23e-06	0.161175	0.117798	0.0926423	6.78e-25	0.318597	0.116176	0.0918918	1.85e-44	0.311383	0.113594	0.105553	0.10619	0.0958167	0.112114	0.0935429	3.39e-34	0.236859	0.110741	0.0973436	0.222104	0.16757	0.114078	0.0921825	4.09e-69	0.279741	0.111918	0.092609	5.51e-27	0.24543	0.11195
Polar requirement (Woese, 1973)	2.11445	1.72365	4.32e-245	0.246215	2.28685	1.93568	3.37e-42	0.213349	2.06153	1.43526	2.35e-289	0.428382	2.07235	1.67775	6.53e-98	0.251583	2.11546	1.69054	2.15e-15	0.270516	2.01146	1.65021	3.53e-14	0.234154	2.12154	1.68015	2.44e-36	0.280176	1.99594	1.7013	0.000785293	0.199375	2.05786	1.68897	4.08e-33	0.232882	1.87222	1.62672	0.224053	0.166866	2.09105	1.67306	4.1e-63	0.266948	2.05966	1.66267	3.6e-29	0.255816	2.14347
Absolute entropy (Hutchens, 1970)	13.8251	11.7687	7.12e-202	0.223226	14.8009	12.6734	1.28e-44	0.219642	13.3083	10.5745	1.24e-170	0.327839	13.809	11.5251	6.85e-96	0.248916	14.6467	11.764	4.07e-19	0.304852	13.9842	11.4395	5.34e-20	0.283065	13.3093	11.4179	6.6e-21	0.20868	15.1457	12.7453	7.46e-05	0.235312	13.6674	11.5643	1.39e-31	0.227127	13.9633	11.6836	0.0694917	0.249164	13.7931	11.4673	4.67e-58	0.255679	14.2912	11.5397	1.08e-39	0.300963	14.42
Information value for accessibility; average fraction 35% (Biou et al., 1988)	104.056	82.4633	0	0.297448	101.962	82.6281	1.62e-65	0.267962	108.539	81.0038	4.92e-230	0.381423	100.643	84.0531	2.22e-78	0.224499	94.6165	83.3347	6.04e-06	0.154149	105.087	84.206	8.47e-20	0.281518	102.879	83.1286	8.82e-34	0.269613	99.6406	93.7279	0.209857	0.0743608	99.4984	84.5918	4.91e-25	0.200712	94.9259	85.4757	0.352594	0.127573	101.576	83.4561	4.24e-54	0.246505	100.234	83.9369	3.98e-22	0.22063	98.9532
The relative stability scale extracted from mutation experiments (Zhou-Zhou,	1.35141	1.09073	0	0.307701	1.2601	1.02976	2.95e-69	0.275721	1.45356	1.1594	9.1e-189	0.345069	1.29796	1.12269	7.84e-66	0.205242	1.33268	1.11816	1.75e-13	0.251181	1.29561	1.11497	4.27e-12	0.214063	1.27961	1.12488	4.72e-16	0.18059	1.25084	1.06432	0.00015954	0.224267	1.31384	1.13384	4.9e-27	0.209128	0.918704	1.04209	0.2583	-0.155142	1.29596	1.12126	6.41e-38	0.20484	1.31279	1.11596	2.31e-24	0.232363	1.27158
Partition coefficient (Garel et al., 1973)	0.69919	0.477785	5.29e-223	0.234745	0.681322	0.427889	3.08e-66	0.269473	0.746398	0.518739	1.24e-102	0.253133	0.660913	0.523982	1.97e-30	0.137267	0.54535	0.500722	0.178532	0.0458068	0.666733	0.511178	1.89e-07	0.160943	0.675865	0.521615	1.53e-12	0.157284	0.78542	0.489796	1.5e-05	0.257223	0.671738	0.544263	1.89e-10	0.123663	0.635556	0.458614	0.165608	0.190291	0.643648	0.516077	2.09e-16	0.13071	0.610479	0.507949	3.47e-06	0.105802	0.605098
Hydropathy scale based on self-information values in the two-state model (25%	90.6248	69.4761	0	0.331404	90.4409	71.8084	1.5e-79	0.296046	94.862	64.8666	0	0.471789	86.3971	70.8623	2.33e-87	0.23733	78.1964	70.1212	0.000243643	0.124961	89.7329	70.3307	2.24e-21	0.293479	90.0875	70.3931	5.58e-43	0.305931	85.1536	80.509	0.309988	0.0602009	85.4935	71.252	4.6e-29	0.217335	73.5185	72.5032	0.914597	0.0147167	87.2785	70.3416	2.14e-60	0.260952	84.3864	70.266	4.16e-21	0.215079	84.0906
Mean area buried on transfer (Rose et al., 1985)	43.4684	35.1687	0	0.305928	41.868	34.2352	3.81e-69	0.275494	45.7384	36.0547	9.97e-217	0.370085	42.0412	35.8755	5.1e-80	0.226893	42.9135	36.1249	3.65e-13	0.247803	41.8519	35.545	2.09e-14	0.236249	41.5842	35.8465	3.46e-21	0.210193	42.4078	35.1461	1.16e-05	0.260597	42.2728	36.1999	2.26e-30	0.222472	33.9296	33.8576	0.983708	0.00280233	41.9585	35.7969	3.69e-46	0.227003	42.3439	35.7241	4.42e-27	0.245893	41.4586
Retention coefficient in HPLC, pH7.4 (Meek, 1980)	7.28551	6.43413	7.49e-119	0.170641	7.45784	6.51528	2.85e-31	0.182289	7.32545	6.34341	4.52e-68	0.205115	7.14858	6.39071	2.37e-38	0.155046	6.67931	6.32439	0.0348034	0.0718717	7.13827	6.39917	7.16e-07	0.153126	7.42869	6.39526	2.04e-21	0.211421	6.84116	5.88002	0.000511586	0.206324	7.14741	6.44378	1.8e-13	0.142946	6.67407	6.04805	0.339106	0.131191	7.18079	6.38749	1.58e-24	0.162631	6.92557	6.37607	7.19e-07	0.113	7.006
Relative preference value at C2 (Richardson-Richardson, 1988)	0.825132	0.708069	1.27e-246	0.246991	0.850555	0.729946	5.06e-54	0.242565	0.821775	0.670417	1.38e-190	0.34675	0.814382	0.713724	6.71e-71	0.213225	0.856635	0.719895	7.85e-17	0.284249	0.811282	0.702773	5.48e-14	0.232379	0.797648	0.714801	2.2e-15	0.176382	0.854783	0.760173	0.00171672	0.186123	0.809603	0.715637	1.43e-24	0.198708	0.781481	0.702171	0.222627	0.16738	0.814722	0.71207	8.83e-43	0.218182	0.8323	0.708061	7.81e-31	0.263457	0.825712
Principal component II (Sneath, 1966)	0.256823	0.221785	8.41e-161	0.198947	0.273497	0.238319	3.15e-33	0.188223	0.25015	0.202401	4.32e-139	0.29552	0.254342	0.214122	5.43e-87	0.236817	0.276853	0.220791	4.66e-20	0.312959	0.248032	0.213122	1.5e-11	0.208505	0.253332	0.213602	4.02e-26	0.235232	0.246238	0.211755	0.000401178	0.210178	0.251543	0.214264	2.48e-29	0.218399	0.223815	0.208075	0.473759	0.0983118	0.257301	0.214368	9.24e-57	0.25271	0.261388	0.215491	7.98e-32	0.267908	0.266042
Principal component III (Sneath, 1966)	0.217657	0.179826	6.12e-245	0.246138	0.210522	0.175986	5.14e-54	0.242549	0.224043	0.180763	7.14e-112	0.264513	0.215111	0.186293	1.42e-50	0.179098	0.19476	0.17944	0.00347948	0.0995061	0.210846	0.182277	3.27e-09	0.182821	0.223471	0.186151	1e-24	0.228411	0.215983	0.180864	3.7e-05	0.245132	0.217385	0.191081	1.37e-16	0.160533	0.208926	0.173966	0.0771625	0.242598	0.213577	0.184226	1.15e-30	0.183161	0.203391	0.181401	5.64e-10	0.141377	0.205709
Proportion of residues 100% buried (Chothia, 1976)	0.0843729	0.0669809	0	0.286667	0.0806681	0.0655356	7.34e-56	0.246801	0.0893273	0.0684683	1.71e-198	0.353968	0.0813763	0.067923	2.29e-74	0.218521	0.0807941	0.0675687	1.94e-10	0.216977	0.0836101	0.0680273	1.68e-16	0.254754	0.08135	0.0676825	9.5e-24	0.22353	0.0765797	0.0729623	0.371303	0.0530118	0.0816461	0.0681168	1.94e-29	0.21882	0.0633333	0.0663697	0.728608	-0.0476159	0.0818206	0.0677648	2.54e-47	0.229956	0.0823051	0.0678857	4.43e-25	0.236007	0.0803458
Linker propensity from all dataset (George-Heringa, 2003)	0.145309	0.117438	0	0.288409	0.150431	0.124069	1.63e-64	0.265843	0.146697	0.107855	2.48e-282	0.42309	0.141033	0.116744	2.23e-97	0.250883	0.137068	0.118509	2.31e-08	0.19037	0.145347	0.116312	2.97e-22	0.299939	0.142598	0.115628	2e-36	0.280529	0.153754	0.136114	0.00429502	0.169484	0.138379	0.116292	5.5e-32	0.228652	0.119667	0.125109	0.693813	-0.0540259	0.142062	0.11618	1.1e-63	0.268191	0.14151	0.11699	1.66e-28	0.252706	0.139385
Retention coefficient at pH 2 (Guo et al., 1986)	40.0429	33.2204	5.18e-207	0.226081	38.9363	31.907	7.51e-51	0.235081	41.9917	34.5526	7.35e-99	0.248341	38.6685	34.1021	4.67e-35	0.147906	35.2153	33.6516	0.134375	0.0509755	39.8944	34.3459	4.89e-09	0.180757	39.7023	34.0307	9.17e-17	0.184969	37.0957	33.4564	0.0552039	0.113726	38.7211	34.3053	3.5e-13	0.14122	41.2963	32.5188	0.0294272	0.298958	38.7285	34.0715	1.39e-21	0.151811	37.7259	34.1314	2.8e-07	0.117102	37.5542
Buriability (Zhou-Zhou, 2004)	5.84325	4.59228	1.11e-301	0.273427	5.62315	4.34397	6.24e-69	0.275055	6.23031	4.82533	1.01e-162	0.320035	5.57048	4.78371	1.52e-45	0.169606	5.24702	4.70323	0.00054995	0.117679	5.79991	4.80906	3.05e-12	0.215529	5.66623	4.7672	1.84e-18	0.195024	5.23217	5.0334	0.513262	0.0387633	5.57021	4.80877	4.54e-17	0.163067	5.00185	4.61957	0.546726	0.0827068	5.60585	4.77092	4.79e-30	0.181194	5.54368	4.77637	2.75e-13	0.16661	5.4168
Interactivity scale obtained by maximizing the mean of correlation	0.169657	0.136798	9.51e-241	0.244002	0.161841	0.126217	2.98e-63	0.263148	0.182924	0.149166	1.15e-104	0.255682	0.160458	0.141749	5.79e-31	0.138532	0.154062	0.141009	0.00461262	0.0964756	0.168416	0.144262	6.56e-09	0.179241	0.162114	0.141476	6.93e-12	0.152561	0.146368	0.141094	0.512596	0.0388246	0.16037	0.141724	1.22e-12	0.137911	0.139976	0.132385	0.671227	0.0582498	0.161941	0.142198	4.16e-20	0.146098	0.161764	0.143257	1.8e-09	0.137143	0.156256
Linker propensity index (Suyama-Ohara, 2003)	0.269207	0.223239	2.51e-300	0.272807	0.270044	0.223393	4.07e-66	0.269219	0.27643	0.221209	1.61e-182	0.339232	0.261358	0.225602	5.91e-72	0.214851	0.270566	0.229403	1.36e-12	0.241652	0.26671	0.225839	2.24e-15	0.244981	0.258749	0.224658	2.68e-20	0.205364	0.269461	0.238669	0.00216388	0.182044	0.258111	0.225506	3.93e-24	0.196797	0.210241	0.2205	0.651367	-0.06201	0.263552	0.225583	2.12e-46	0.227618	0.268497	0.22694	2.13e-27	0.247423	0.261028
Average volumes of residues (Pontius et al., 1996)	50.0639	39.9996	0	0.322434	47.6616	39.1185	3.54e-68	0.273504	52.2556	40.1758	2.78e-248	0.396451	49.164	41.5351	6.87e-88	0.238066	50.3536	40.7748	9.77e-19	0.301517	49.0233	40.6772	4.77e-18	0.267633	48.6294	41.6616	3.77e-22	0.2153	48.8728	43.8274	0.00931753	0.154295	49.5497	41.9997	2.2e-33	0.233877	33.5722	40.2125	0.108647	-0.220202	49.1273	41.2749	9.53e-54	0.245672	49.6398	40.7074	1.02e-35	0.284735	48.6066
Unfolding Gibbs energy in water, pH7.0 (Yutani et al., 1987)	4.60597	3.82422	7.56e-210	0.227642	4.79178	3.85188	1.07e-61	0.259793	4.49306	3.6959	2.87e-105	0.256432	4.61772	3.93753	3.12e-60	0.196047	4.42989	3.90802	7.47e-06	0.152614	5.01904	4.00122	2.91e-21	0.292631	4.6175	3.82045	1.09e-25	0.233146	5.52986	5.13253	0.0952567	0.0989468	4.41002	3.948	7e-12	0.133138	4.82778	4.4236	0.424594	0.10958	4.68082	3.88204	2.63e-48	0.232433	4.746	3.97243	1.13e-22	0.223547	4.66255
Apparent partition energies calculated from Wertz-Scheraga index (Guy, 1985)	0.49894	0.40966	1.58e-297	0.271522	0.492984	0.406402	5.78e-63	0.262531	0.519635	0.408279	1.02e-184	0.341296	0.481114	0.418012	2.17e-57	0.191212	0.441567	0.416081	0.0246072	0.0765338	0.507617	0.421481	4.92e-17	0.259271	0.489501	0.413305	1.55e-25	0.2324	0.487246	0.452566	0.0793679	0.104055	0.477752	0.419601	1.38e-19	0.175807	0.445741	0.425977	0.65414	0.0614823	0.483345	0.415942	9.43e-38	0.204364	0.477007	0.419813	4.67e-14	0.171973	0.470228
Aperiodic indices for beta-proteins (Geisow-Roberts, 1980)	0.399213	0.325072	2.59e-255	0.251348	0.409699	0.342984	1.57e-45	0.221967	0.415717	0.301391	1.87e-249	0.397397	0.376497	0.3203	1.92e-58	0.193018	0.351599	0.326543	0.0134855	0.0841356	0.372338	0.318352	2.61e-09	0.183956	0.39301	0.327249	1.28e-23	0.222874	0.340609	0.289635	0.00142976	0.189293	0.379701	0.316181	3.07e-30	0.221952	0.313519	0.291427	0.559982	0.0799888	0.378089	0.324669	5.22e-30	0.181075	0.362726	0.320882	4.87e-10	0.141904	0.371468
Normalized flexibility parameters (B-values) for each residue surrounded by	0.0625084	0.0497647	6.91e-296	0.270765	0.0618396	0.0498238	9.36e-62	0.25992	0.0655359	0.0486603	1.72e-198	0.353967	0.0597876	0.0510994	5.1e-52	0.181731	0.0576405	0.050862	2.3e-05	0.144212	0.0608249	0.0506307	1.92e-12	0.217541	0.0597601	0.051433	1.21e-14	0.171609	0.0593246	0.0540328	0.0523213	0.115104	0.0604186	0.0510416	8.5e-24	0.195327	0.0473704	0.0494895	0.729969	-0.0473675	0.0595576	0.0511368	2.03e-28	0.175921	0.0593492	0.0507022	6.32e-16	0.184348	0.0587314
Retention coefficient in NaClO4 (Meek-Rossetti, 1981)	5.32696	4.47048	4.72e-187	0.21478	5.23034	4.28962	3.35e-51	0.235922	5.60072	4.63973	5.28e-98	0.24724	5.10108	4.61059	1.65e-23	0.119621	4.61317	4.55195	0.656898	0.0151243	5.27148	4.61463	1.38e-07	0.162731	5.21976	4.62848	6.59e-11	0.145233	5.12957	4.5274	0.0220238	0.13586	5.10879	4.62975	3.18e-09	0.114968	4.99074	4.31012	0.207735	0.172905	5.09492	4.61502	1.06e-13	0.118236	4.96639	4.59527	5.61e-05	0.0918439	4.92244
Normalized average hydrophobicity scales (Cid et al., 1992)	0.974391	0.830235	9.54e-173	0.206301	0.956117	0.808502	1.14e-43	0.217194	1.0133	0.852331	4.73e-81	0.224346	0.944818	0.844757	4.42e-32	0.141153	0.883406	0.84327	0.0930951	0.0571811	0.982031	0.849284	1.39e-09	0.187136	0.960992	0.845056	2.31e-13	0.163032	0.920522	0.833364	0.0264974	0.131636	0.943479	0.846221	2.07e-12	0.136476	0.858519	0.803873	0.553088	0.0813984	0.948838	0.846017	8.21e-20	0.14493	0.936324	0.847427	3.5e-08	0.125727	0.92961
Retention coefficient in HFBA (Browne et al., 1982)	7.60108	6.27045	4.88e-236	0.24158	7.05398	5.7644	2.48e-59	0.254607	8.24795	6.87145	9.73e-89	0.235001	7.24519	6.49477	1.34e-27	0.130334	6.41369	6.30942	0.575361	0.0190731	7.35072	6.5118	1.83e-06	0.147393	7.53119	6.50206	5.87e-16	0.180003	7.12725	6.61274	0.140839	0.0873376	7.31136	6.52815	8.65e-12	0.13255	5.82593	6.32117	0.505619	-0.0913532	7.2283	6.48068	1.28e-16	0.131647	6.91646	6.44929	0.000267708	0.0830891	6.80725
Weighted diameter based on the atomic number (maximum eccentricity)	11.3395	9.8823	7.17e-162	0.199616	11.5649	9.86985	6.47e-48	0.227939	11.2316	9.7963	3.16e-66	0.202236	11.324	10.0204	2.23e-50	0.178737	11.8056	10.0391	4.77e-12	0.23564	11.4838	10.0207	6.42e-11	0.201867	11.0183	9.95909	4.1e-11	0.146807	11.6058	10.8237	0.0855674	0.101972	11.3046	10.0487	1.27e-18	0.171048	10.7593	10.0032	0.437472	0.106559	11.3212	9.98636	7.18e-31	0.183809	11.6329	10.0264	7.21e-22	0.21924	11.5225
Linker propensity from 2-linker dataset (George-Heringa, 2003)	0.174152	0.13933	0	0.30341	0.179639	0.150794	1.16e-61	0.259716	0.177375	0.12258	0	0.475106	0.167796	0.138372	1.18e-95	0.248604	0.152525	0.139522	0.000905275	0.113018	0.170723	0.137076	3.01e-20	0.284978	0.174953	0.138583	1.4e-43	0.308156	0.172944	0.152248	0.00608771	0.162787	0.166772	0.137644	1.78e-36	0.245042	0.117667	0.142591	0.134373	-0.205479	0.168713	0.138279	2.28e-59	0.258649	0.162289	0.137831	5.51e-20	0.208798	0.163481
pK (-COOH) (Jones, 1975)	0.424907	0.330394	6.38e-304	0.274449	0.456522	0.358973	3.33e-65	0.267299	0.407716	0.280184	3.28e-274	0.416888	0.424841	0.339126	4.14e-96	0.249207	0.401369	0.335691	3.53e-08	0.187853	0.446209	0.333156	1.05e-26	0.330806	0.418039	0.331276	9.46e-31	0.256549	0.541391	0.446846	4.69e-05	0.24184	0.415325	0.343412	5.41e-27	0.208952	0.426481	0.379614	0.355673	0.126759	0.42168	0.332355	6.06e-61	0.26217	0.425429	0.333939	2.47e-31	0.265714	0.429482
Normalized hydrophobicity scales for alpha/beta-proteins (Cid et al., 1992)	0.973492	0.843381	1.49e-137	0.183797	0.944513	0.787447	4.23e-46	0.22341	1.02129	0.910957	8.86e-41	0.157286	0.94081	0.866669	5.61e-18	0.103433	0.896907	0.85969	0.123445	0.0524537	0.989215	0.877763	4.9e-07	0.155388	0.952714	0.864758	3.05e-08	0.123176	0.883768	0.862678	0.626347	0.0288672	0.936226	0.867457	8.9e-07	0.0953988	0.862778	0.834211	0.769118	0.040281	0.949621	0.867766	5.88e-13	0.114578	0.946436	0.872181	5.22e-06	0.103868	0.924667
Hydrophobicity coefficient in RP-HPLC, C4 with 0.1%TFA/MeCN/H2O (Wilce et al.	3.98255	3.26235	7.92e-270	0.25846	4.05329	3.30683	3.85e-62	0.260756	3.96992	3.10205	4.65e-180	0.336903	3.95599	3.38403	2.49e-61	0.197882	3.53904	3.27057	0.00459867	0.0965085	4.18421	3.37081	1.4e-19	0.279826	4.05753	3.3097	5.39e-33	0.266284	4.5389	4.31967	0.300471	0.0613976	3.87297	3.43486	1.14e-14	0.149949	3.3113	3.63535	0.458303	-0.10178	3.97262	3.32192	3.34e-47	0.229656	3.88522	3.33985	7.77e-17	0.190097	3.87151
Transfer energy, organic solvent/water (Nozaki-Tanford, 1971)	0.85672	0.62597	0	0.27852	0.760371	0.543053	1.95e-64	0.265676	0.957912	0.711606	7.97e-148	0.304808	0.80705	0.679617	2.72e-35	0.148427	0.695089	0.654808	0.157867	0.0480882	0.81435	0.675403	8.41e-08	0.165519	0.836312	0.68496	2.68e-15	0.175843	0.744058	0.591899	0.00406392	0.170526	0.829511	0.69294	7.03e-16	0.156691	0.709259	0.57931	0.238338	0.161832	0.798258	0.678509	9.95e-19	0.140558	0.75908	0.669041	2.51e-06	0.107313	0.739308
RF value in high salt chromatography (Weber-Lacey, 1978)	0.145475	0.114812	2.31e-216	0.231186	0.137687	0.105852	3.28e-56	0.247599	0.154519	0.122445	4.59e-96	0.244728	0.140576	0.122742	4.21e-26	0.126515	0.12001	0.117126	0.533641	0.0211938	0.140217	0.120127	1.84e-06	0.147367	0.143975	0.123733	1.17e-10	0.1433	0.145681	0.111701	0.000122646	0.228145	0.144615	0.125478	8.45e-12	0.132615	0.133333	0.112315	0.233151	0.163634	0.137509	0.121896	1.81e-12	0.112116	0.130852	0.1192	0.000176476	0.0855019	0.129991
STERIMOL length of the side chain (Fauchere et al., 1988)	1.69586	1.42473	4.66e-192	0.217669	1.78393	1.50912	3.2e-41	0.210757	1.63159	1.30953	4.49e-127	0.282246	1.71241	1.40704	1.28e-92	0.244536	1.87381	1.43157	9.28e-24	0.343042	1.7559	1.41131	8.68e-20	0.281432	1.65038	1.37478	6.78e-24	0.224268	1.93252	1.72468	0.0117357	0.149529	1.6653	1.41381	1.12e-24	0.199173	1.4763	1.48917	0.939526	-0.010411	1.7293	1.39212	8.05e-66	0.272793	1.81055	1.41757	1.94e-43	0.315513	1.79463
Size (Dawson, 1972)	2.27385	1.88499	2.21e-266	0.256789	2.31753	2.00125	1.77e-40	0.208766	2.28502	1.71716	8.35e-231	0.382069	2.23806	1.8726	1.38e-88	0.239032	2.38924	1.8766	9.74e-22	0.326943	2.20036	1.83026	2.34e-15	0.244823	2.20132	1.87216	1.2e-22	0.2179	2.30145	2.05813	0.012871	0.147587	2.23461	1.88596	2.57e-31	0.226108	1.55556	1.86478	0.134582	-0.205369	2.24398	1.86098	1.56e-56	0.252186	2.28789	1.84457	6.45e-37	0.289723	2.27499
Normalized positional residue frequency at helix termini C5 (Aurora-Rose,	0.588305	0.503799	4.49e-234	0.240563	0.609301	0.53805	9.2e-38	0.201313	0.582458	0.46156	1.07e-198	0.354151	0.582568	0.490668	4.44e-105	0.260827	0.609937	0.50228	2.17e-18	0.298453	0.587563	0.489342	1.09e-19	0.280668	0.578476	0.487088	9.19e-32	0.260986	0.621797	0.554663	0.0028435	0.17713	0.572385	0.488633	1.57e-34	0.238078	0.441667	0.50698	0.183463	-0.182563	0.588063	0.489621	2.96e-69	0.280034	0.597932	0.493338	1.97e-38	0.295909	0.594135
Normalized frequency of N-terminal helix (Chou-Fasman, 1978b)	0.604076	0.522544	4.89e-100	0.1563	0.706363	0.630505	1.7e-18	0.137527	0.561834	0.39517	1.09e-209	0.363946	0.590191	0.473575	1.57e-85	0.234772	0.601567	0.510504	2.23e-07	0.176465	0.579368	0.475501	1.5e-11	0.208489	0.615978	0.474225	1.79e-37	0.284737	0.625942	0.445751	9.71e-11	0.385743	0.568062	0.465198	4.99e-27	0.209097	0.532037	0.47136	0.365472	0.124199	0.603009	0.479123	1.55e-54	0.247532	0.589656	0.486312	2.56e-19	0.204973	0.617913
8 A contact number (Nishikawa-Ooi, 1980)	0.923623	0.744002	0	0.311019	0.879534	0.72826	1.55e-62	0.26161	0.990475	0.758899	7.95e-257	0.403298	0.879896	0.755978	2.4e-71	0.213915	0.830679	0.749369	3.32e-05	0.141385	0.899486	0.76039	9.96e-15	0.239187	0.899365	0.753756	1.11e-29	0.251773	0.791652	0.771905	0.583007	0.0325508	0.886905	0.75818	2.31e-30	0.222435	0.778519	0.739952	0.628103	0.0664748	0.883713	0.755065	2.52e-44	0.222254	0.867598	0.756986	5.85e-17	0.190861	0.85155
Optimized relative partition energies - method D (Miyazawa-Jernigan, 1999)	0.196531	0.158009	0	0.281231	0.194807	0.162544	8.86e-52	0.237297	0.204221	0.150647	3.25e-240	0.389877	0.189634	0.158596	1.01e-78	0.224998	0.18	0.158036	2.89e-06	0.159386	0.196327	0.158744	1.64e-18	0.271368	0.192338	0.157669	1.51e-29	0.251177	0.179913	0.167625	0.142235	0.0870316	0.189469	0.15909	6.56e-30	0.220669	0.187407	0.160549	0.148545	0.198286	0.190575	0.158016	1.26e-49	0.235715	0.18876	0.158525	9.27e-22	0.218646	0.18753
STERIMOL maximum width of the side chain (Fauchere et al., 1988)	1.81356	1.51972	1.76e-294	0.270116	1.80559	1.5531	6.77e-48	0.22789	1.83397	1.45314	1.86e-210	0.364621	1.79714	1.54035	1.55e-84	0.23337	1.85072	1.53283	9.15e-17	0.283629	1.79224	1.5061	1.25e-17	0.264209	1.77663	1.54103	3.15e-22	0.21571	1.86571	1.65113	0.00232034	0.180799	1.79382	1.55395	8.66e-29	0.21624	1.49241	1.53518	0.772539	-0.0396671	1.79768	1.53022	2.74e-53	0.244582	1.81934	1.51436	3.06e-34	0.278464	1.81248
Aperiodic indices for alpha-proteins (Geisow-Roberts, 1980)	0.708096	0.572351	0	0.288569	0.722465	0.608919	4.1e-57	0.249648	0.723169	0.519532	1.95e-278	0.420127	0.684678	0.568493	7.67e-93	0.244838	0.690836	0.580689	9.51e-12	0.232272	0.683096	0.55871	1.14e-17	0.264533	0.691717	0.575562	4.22e-28	0.244566	0.664377	0.571633	0.00102303	0.19498	0.684763	0.565275	4.41e-38	0.250652	0.456111	0.541351	0.18213	-0.183121	0.689236	0.571484	5.2e-55	0.248646	0.686683	0.565499	2.02e-29	0.256981	0.683712
Linker propensity from helical (annotated by DSSP) dataset (George-Heringa,	0.25495	0.216997	2.1e-258	0.252878	0.253455	0.216606	3.31e-54	0.242994	0.260103	0.217985	4.58e-131	0.286722	0.250518	0.216484	7.67e-79	0.225175	0.256479	0.219972	2.19e-12	0.239393	0.254629	0.218906	2.24e-14	0.235974	0.250183	0.213466	2.96e-28	0.245282	0.260012	0.239286	0.0321414	0.12711	0.24733	0.21626	4.1e-26	0.205291	0.180833	0.22272	0.0464912	-0.273296	0.252796	0.215804	9.25e-54	0.245703	0.255486	0.219235	1.17e-25	0.238912	0.249036
Weights for alpha-helix at the window position of 5 (Qian-Sejnowski, 1988)	0.430044	0.371644	2.05e-146	0.189713	0.450516	0.390069	2.18e-34	0.191659	0.43326	0.353128	3.45e-113	0.266094	0.415338	0.359048	1.85e-55	0.187859	0.40046	0.369393	0.00330336	0.100056	0.420153	0.364638	4.38e-09	0.181323	0.430075	0.360552	4.91e-25	0.229944	0.412232	0.357724	0.00128314	0.191147	0.408611	0.352624	6.36e-23	0.191436	0.374074	0.358158	0.687762	0.0551524	0.42069	0.362803	6.71e-33	0.190098	0.411027	0.366107	1.5e-10	0.146054	0.416867
The number of atoms in the side chain labelled 3+1 (Charton-Charton, 1983)	0.472464	0.367282	5.69e-191	0.217044	0.460323	0.353467	2.08e-46	0.224182	0.483741	0.376505	9.72e-77	0.218143	0.467712	0.382857	2.01e-47	0.173211	0.459248	0.373626	2.41e-07	0.175973	0.455325	0.381465	9.68e-07	0.1513	0.479539	0.378945	2.76e-20	0.20529	0.457971	0.391466	0.0214672	0.136437	0.466409	0.391786	5.92e-15	0.151555	0.537037	0.350575	0.00431894	0.391886	0.468504	0.378985	1.25e-30	0.183053	0.457143	0.379044	2.17e-12	0.160157	0.456363
Principal property value z2 (Wold et al., 1987)	2.52478	2.02289	0	0.285291	2.50187	2.06483	7.78e-52	0.237431	2.57353	1.9496	6.18e-228	0.379657	2.48774	2.03518	2.69e-104	0.259833	2.77983	2.06204	3.32e-31	0.39697	2.41022	1.98613	5.07e-16	0.250641	2.42968	2.02766	1.14e-25	0.233041	2.48319	2.14445	0.00181165	0.185181	2.47435	2.06019	1.42e-33	0.23458	1.92185	1.99003	0.768365	-0.0404163	2.50449	2.02033	2.31e-69	0.280259	2.58151	2.00957	1.85e-47	0.330434	2.54961
Aperiodic indices for alpha/beta-proteins (Geisow-Roberts, 1980)	0.336069	0.273142	4.55e-270	0.258577	0.340241	0.286796	3e-46	0.223785	0.350549	0.258376	1.29e-213	0.367385	0.318945	0.265179	1.11e-77	0.223469	0.330439	0.276775	2.18e-10	0.216371	0.32019	0.265432	6.76e-13	0.221997	0.321331	0.267625	1.59e-23	0.22239	0.30287	0.251521	0.000117646	0.228753	0.315304	0.261884	2.94e-31	0.225887	0.290185	0.248004	0.177733	0.18498	0.323109	0.268156	1.57e-45	0.225383	0.324939	0.268935	2.98e-23	0.226613	0.322988
Retention coefficient in TFA (Browne et al., 1982)	8.13103	6.73453	7.42e-215	0.230372	7.48661	6.22357	2.54e-45	0.221438	8.84342	7.35273	1.09e-87	0.233577	7.76246	6.94609	5.02e-28	0.131399	7.0047	6.79409	0.305644	0.0348801	7.74016	6.94458	3.39e-05	0.128055	8.04887	7.00233	2.18e-14	0.169933	7.41159	6.53995	0.0215057	0.136397	7.85607	6.98712	1.4e-12	0.137538	7.68704	6.31941	0.0904357	0.232396	7.72882	6.96009	4.28e-15	0.124815	7.39932	6.8981	0.000356753	0.0813897	7.34279
Propensity to be buried inside (Wertz-Scheraga, 1978)	0.193629	0.160592	2.15e-266	0.256796	0.190326	0.160053	1.11e-51	0.237067	0.201463	0.159069	2.03e-169	0.326655	0.187465	0.163677	1.44e-53	0.184513	0.173814	0.163069	0.0155759	0.082365	0.196679	0.164402	1.07e-15	0.24781	0.191769	0.162053	2.01e-25	0.231839	0.187101	0.17491	0.101154	0.0972248	0.185456	0.164574	8.34e-17	0.161672	0.179074	0.165112	0.412989	0.112348	0.188967	0.162838	4.46e-37	0.20244	0.186082	0.16399	1.07e-13	0.169492	0.184328
Weighted domination number (Karkbara-Knisley, 2016)	2.08542	1.70608	3.4e-304	0.274573	2.01351	1.70986	7.59e-46	0.222768	2.16772	1.67339	5.14e-204	0.358924	2.04144	1.74149	1.53e-69	0.211114	2.05956	1.7215	1.52e-12	0.241134	2.01805	1.70021	1.5e-13	0.228273	2.02822	1.74789	9.09e-19	0.196785	2.10725	1.81447	0.000985215	0.195611	2.05733	1.75954	1.19e-26	0.20754	1.46296	1.70179	0.201508	-0.175301	2.03269	1.73123	5.38e-41	0.213379	2.03729	1.70678	3.01e-25	0.236851	2.01576
Average gain in surrounding hydrophobicity (Ponnuswamy et al., 1980)	1.56252	1.24364	0	0.280794	1.46619	1.18664	1.11e-56	0.24867	1.68888	1.30747	7.5e-178	0.334803	1.48712	1.27401	2.6e-54	0.185838	1.38112	1.25703	0.00147155	0.10831	1.52482	1.28867	3.81e-11	0.204274	1.53888	1.25924	2.2e-28	0.245873	1.31713	1.33222	0.835885	-0.0122824	1.4933	1.28336	3.95e-21	0.183202	1.31481	1.27601	0.809378	0.0331037	1.49914	1.26721	3.41e-37	0.202773	1.45822	1.27889	9.04e-12	0.155542	1.43047
Alpha-helix indices for alpha-proteins (Geisow-Roberts, 1980)	0.172544	0.143145	6.97e-289	0.267514	0.174358	0.147857	1.32e-56	0.248496	0.176611	0.135916	4.08e-205	0.359904	0.167375	0.143204	2.09e-73	0.217069	0.170104	0.145647	9.66e-11	0.220606	0.167653	0.141419	1.16e-14	0.238582	0.168203	0.144677	2.32e-21	0.211116	0.160406	0.142047	0.00624587	0.162286	0.167714	0.142566	7.3e-31	0.224368	0.107407	0.136772	0.0499423	-0.269113	0.168492	0.143886	3.89e-44	0.221762	0.168789	0.142725	3.72e-25	0.236391	0.166867
HPLC parameter (Parker et al., 1986)	5.66108	4.71422	5.26e-198	0.221053	5.34749	4.45315	2.41e-41	0.211083	6.08161	5.04068	1.32e-94	0.242822	5.40624	4.80839	1.02e-30	0.137946	5.07168	4.78764	0.052466	0.0660358	5.51408	4.85983	1.02e-06	0.150975	5.53993	4.81468	4.38e-14	0.167919	4.99072	4.39753	0.0206101	0.137351	5.43918	4.83273	9.03e-13	0.138712	4.77963	4.36284	0.458311	0.101778	5.42618	4.82394	1.93e-18	0.139377	5.30906	4.83753	1.72e-06	0.109061	5.24192
Weighted radius based on the atomic number (minimum eccentricity)	6.2328	5.45287	2.91e-150	0.192226	6.20357	5.33983	1.23e-40	0.209188	6.26488	5.57685	3.12e-49	0.173498	6.21633	5.51648	1.22e-47	0.173625	6.74295	5.50744	6.61e-18	0.294107	6.15072	5.4836	6.53e-08	0.166926	6.03387	5.47333	2.35e-10	0.14093	6.10435	5.62709	0.0574841	0.112678	6.22582	5.59095	7.65e-16	0.15649	5.62963	5.31003	0.555115	0.0809829	6.22668	5.48048	1.5e-31	0.185941	6.42518	5.49097	6.93e-24	0.229911	6.3338
Activation Gibbs energy of unfolding, pH7.0 (Yutani et al., 1987)	5.41417	3.91392	5.26e-185	0.213587	6.50732	4.75981	7.56e-49	0.230232	4.6431	2.56413	1.28e-204	0.359461	5.5924	3.99303	6.64e-79	0.225267	5.18755	3.95892	3.76e-07	0.173101	6.33918	3.96101	2.08e-27	0.335423	5.44762	3.76047	5.49e-28	0.24404	8.58501	7.22088	0.00771009	0.158119	5.1862	4.01532	2.04e-17	0.164879	5.41093	5.41908	0.994026	-0.00102749	5.62394	3.84147	8.76e-58	0.255055	5.80547	3.96036	4.25e-30	0.260105	5.88322
Information value for accessibility; average fraction 23% (Biou et al., 1988)	99.3808	82.0535	5.47e-307	0.275842	99.5914	85.995	9.18e-44	0.21744	101.046	76.1606	1.66e-251	0.399049	97.5613	81.9005	1.52e-94	0.247126	92.3135	81.987	1.78e-06	0.162729	100.586	81.6083	4.28e-22	0.298781	98.8481	81.0967	1e-36	0.281739	100.293	89.5788	0.00491108	0.166937	96.8129	82.3446	1.19e-31	0.227385	99.7963	84.4974	0.0762639	0.243339	97.8153	81.3514	3.54e-60	0.260462	96.7521	81.7252	3.34e-25	0.23663	97.2421
Normalized positional residue frequency at helix termini C"' (Aurora-Rose,	0.399122	0.32511	6.12e-245	0.246139	0.421143	0.346512	2.89e-52	0.23845	0.406197	0.29575	4.21e-240	0.389784	0.379609	0.320807	3.84e-62	0.199229	0.349028	0.330323	0.071128	0.0614506	0.394305	0.323235	1.53e-14	0.237479	0.39818	0.319753	1.36e-32	0.26457	0.400522	0.363036	0.0372898	0.123542	0.369367	0.316065	1.89e-21	0.184698	0.294444	0.331861	0.36469	-0.124402	0.385932	0.322051	2.84e-41	0.214133	0.373322	0.325424	2.98e-12	0.159143	0.373157
Optimized relative partition energies - method C (Miyazawa-Jernigan, 1999)	0.223364	0.179024	1.17e-293	0.269735	0.221708	0.183759	1.72e-50	0.234219	0.233619	0.17126	1.62e-221	0.374205	0.213807	0.179741	3.5e-66	0.205805	0.198485	0.179417	0.000748786	0.114812	0.221264	0.18018	1.36e-15	0.246895	0.219727	0.179624	1.22e-27	0.242426	0.202319	0.189437	0.190945	0.0775545	0.213036	0.179179	5.62e-26	0.204716	0.213333	0.181619	0.151437	0.196884	0.215283	0.179754	2.46e-41	0.214301	0.210707	0.179944	5.06e-16	0.184967	0.210334
Unfolding Gibbs energy in water, pH9.0 (Yutani et al., 1987)	3.63108	3.01828	2.05e-192	0.217873	3.97547	3.30683	1.09e-46	0.22489	3.38448	2.55466	7.04e-181	0.337681	3.691	3.04946	9.79e-79	0.225019	3.55517	3.05165	1.59e-07	0.17861	3.98782	3.0926	3.47e-24	0.31369	3.6825	2.9518	6.97e-32	0.261507	4.69275	4.21237	0.0187811	0.139418	3.50791	3.04218	3.57e-17	0.163617	3.58148	3.56098	0.96197	0.00654328	3.73414	3.00373	9.84e-60	0.259468	3.78731	3.07995	1.11e-27	0.248787	3.79167
Propensity of amino acids within pi-helices (Fodje-Al-Karadaghi, 2002)	0.434478	0.367408	2.14e-218	0.232282	0.44212	0.37776	1.38e-43	0.216979	0.448169	0.35013	1.4e-193	0.3495	0.416224	0.369374	1.63e-43	0.165628	0.3986	0.373565	0.011435	0.0861261	0.424458	0.371365	1.59e-09	0.186456	0.426364	0.37051	1.23e-18	0.196026	0.427536	0.355368	5.89e-06	0.269303	0.410918	0.368625	6.16e-15	0.151456	0.367407	0.347011	0.587773	0.0743891	0.41952	0.371132	1.79e-26	0.169403	0.412475	0.372045	6.2e-10	0.141037	0.410423
Activation Gibbs energy of unfolding, pH9.0 (Yutani et al., 1987)	5.49157	3.99119	6.5e-181	0.211183	6.59877	4.84778	7.15e-48	0.227833	4.7083	2.62996	1.43e-200	0.355842	5.67442	4.0639	2.36e-78	0.22446	5.29059	4.03708	2.92e-07	0.174737	6.44172	4.03585	1.69e-27	0.336002	5.52031	3.82769	1.48e-27	0.242028	8.69788	7.315	0.00744938	0.158806	5.25561	4.08384	4e-17	0.163352	5.53407	5.51104	0.983301	0.00287232	5.71145	3.9122	1.31e-57	0.25466	5.90824	4.03623	2.4e-30	0.261245	5.9768
Polarity (Zimmerman et al., 1968)	21.2842	16.4274	3.71e-186	0.214259	25.1216	20.2973	8.97e-39	0.204118	18.8165	10.8712	4.85e-250	0.39787	21.6655	15.9747	3.07e-98	0.252014	21.9374	16.0514	2.97e-14	0.259136	21.4135	15.4207	4.31e-18	0.26799	21.0395	15.7517	3.39e-26	0.235587	26.7214	20.0776	3.14e-06	0.27714	21.4804	16.2241	8.6e-33	0.231678	24.1037	16.8694	0.0209945	0.316869	21.3434	15.6965	3.25e-56	0.25145	21.6563	15.6155	5.1e-32	0.268771	22.9176
Normalized frequency of turn in alpha+beta class (Palau et al., 1981)	0.475199	0.410218	3.99e-213	0.229432	0.486611	0.426766	3.75e-41	0.210574	0.482784	0.391179	3.25e-168	0.325474	0.461082	0.402075	1.93e-68	0.20939	0.501379	0.413666	3.09e-19	0.305886	0.450171	0.398396	1.67e-09	0.186193	0.462944	0.404112	1.04e-20	0.207616	0.454029	0.398114	0.000628404	0.203015	0.453134	0.400129	3.72e-22	0.187956	0.360926	0.392628	0.388875	-0.118252	0.468344	0.403707	6.77e-47	0.22888	0.473903	0.403113	2.45e-28	0.251906	0.467302
Normalized positional residue frequency at helix termini Cc (Aurora-Rose,	0.524365	0.466479	6.25e-109	0.163235	0.527147	0.452663	6.46e-39	0.204511	0.54641	0.488446	2.93e-47	0.169852	0.500284	0.465294	9.17e-17	0.0995397	0.493835	0.477633	0.180111	0.0456408	0.513087	0.474815	0.00050893	0.107359	0.511693	0.462353	2.58e-10	0.140605	0.477246	0.455826	0.337201	0.056907	0.491808	0.462873	1.71e-05	0.0834627	0.496111	0.446274	0.317815	0.137097	0.507984	0.467756	7.88e-13	0.113941	0.504165	0.475685	0.000449527	0.0799986	0.49088
Average reduced distance for side chain (Meirovitch et al., 1980)	0.135116	0.11219	1.82e-278	0.262603	0.132356	0.113101	2e-45	0.221702	0.139001	0.109684	9.37e-181	0.337563	0.132684	0.113663	9.05e-72	0.214567	0.124577	0.112475	5.32e-05	0.137644	0.137635	0.113985	4.98e-18	0.267485	0.135964	0.112257	5.24e-33	0.266337	0.130087	0.123921	0.247978	0.0685068	0.131143	0.11456	4.96e-22	0.187381	0.143333	0.116823	0.0282495	0.301168	0.133806	0.112768	3.29e-50	0.237146	0.131584	0.113519	2.92e-19	0.204647	0.131181
14 A contact number (Nishikawa-Ooi, 1986)	3.42567	2.7829	1.47e-276	0.261694	3.33754	2.77627	2.21e-49	0.231537	3.6233	2.76854	1.39e-184	0.34117	3.27287	2.8151	8.39e-55	0.186705	3.11322	2.81977	0.000485793	0.118813	3.40305	2.83024	5.99e-14	0.232026	3.3326	2.80627	5.46e-22	0.214451	3.15	2.91305	0.0865915	0.101639	3.24935	2.81575	8.32e-20	0.176881	3.10296	2.76585	0.29161	0.144734	3.30113	2.81467	1.9e-35	0.197714	3.26873	2.827	4.37e-15	0.178892	3.21853
Normalized positional residue frequency at helix termini N"' (Aurora-Rose,	0.258459	0.200638	0	0.32041	0.245434	0.190301	4.84e-91	0.317217	0.278106	0.21047	2.26e-212	0.366298	0.245646	0.208434	1.75e-62	0.199794	0.230094	0.207397	0.000207884	0.126338	0.257401	0.209568	8.06e-17	0.257467	0.251933	0.206028	6.88e-29	0.24819	0.23458	0.229858	0.692924	0.0234131	0.244291	0.209705	2.87e-21	0.183853	0.17463	0.208841	0.190573	-0.179642	0.248392	0.207191	1.01e-44	0.22329	0.244746	0.208897	1.25e-17	0.194963	0.233192
Composition (Grantham, 1974)	0.724192	0.547379	0	0.297348	0.685685	0.552872	5.99e-58	0.251527	0.78062	0.52671	1.55e-237	0.387669	0.688005	0.563552	5.8e-61	0.19727	0.590763	0.536621	0.00734544	0.0912922	0.68611	0.547601	7.45e-13	0.221582	0.722897	0.570397	1.19e-27	0.242466	0.653681	0.605615	0.214514	0.0736068	0.704509	0.569094	2.28e-27	0.210496	0.426852	0.554962	0.129805	-0.207922	0.682999	0.559785	2.06e-35	0.197612	0.641923	0.544209	3.27e-12	0.158843	0.65108
Relative preference value at N4 (Richardson-Richardson, 1988)	0.802175	0.68452	8.68e-184	0.212874	0.786879	0.662787	3.61e-45	0.221049	0.843154	0.71341	4.17e-92	0.239521	0.768828	0.690102	3.74e-33	0.143623	0.730199	0.696692	0.0808487	0.0594455	0.775451	0.696803	4.27e-06	0.142015	0.782126	0.691421	8.78e-14	0.165893	0.75971	0.65034	0.000759396	0.199926	0.771579	0.689172	7.4e-15	0.151007	0.707407	0.644828	0.373379	0.122164	0.768504	0.693588	1.26e-17	0.135969	0.754479	0.696768	5.5e-06	0.103616	0.756222
Optimal matching hydrophobicity (Sweet-Eisenberg, 1983)	0.851524	0.677833	4.2e-265	0.256167	0.781013	0.634271	2.25e-45	0.221574	0.926024	0.722288	2.84e-142	0.298936	0.814719	0.706722	3.09e-38	0.154802	0.762727	0.690573	0.0018192	0.106198	0.81722	0.705986	1.65e-07	0.161721	0.843293	0.712556	1.1e-16	0.184492	0.643043	0.611775	0.414217	0.0484133	0.83267	0.714634	4.1e-18	0.168466	0.711667	0.626957	0.335598	0.132148	0.818003	0.707964	4.45e-23	0.157392	0.791966	0.701225	6.31e-09	0.132433	0.779715
Hydropathy scale based on self-information values in the two-state model (36%	92.0302	72.4673	0	0.283014	90.3092	72.5712	6.08e-61	0.25815	98.2462	71.2639	9.46e-248	0.396021	86.638	73.8422	4.77e-51	0.179965	80.2153	73.341	0.00398375	0.098061	89.0352	72.9011	2.71e-13	0.225822	90.8702	73.7917	4.22e-28	0.244567	80.1449	79.3469	0.87166	0.00957815	85.8456	74.3411	1.2e-16	0.160835	67.8519	72.5632	0.646482	-0.0629419	87.952	73.4859	3.18e-38	0.205701	84.9477	73.0369	1.93e-13	0.167698	83.4013
SWEIG index (Cornette et al., 1987)	0.854562	0.6797	1.13e-265	0.256445	0.782156	0.634665	2.13e-45	0.221633	0.930486	0.725946	8.83e-142	0.29841	0.817359	0.709187	7.02e-38	0.154044	0.764332	0.692733	0.00209424	0.104776	0.819709	0.708323	1.88e-07	0.160972	0.846066	0.715114	1.59e-16	0.183516	0.643043	0.612074	0.421252	0.0476871	0.835967	0.717311	4.54e-18	0.168243	0.712704	0.628239	0.339494	0.131086	0.820435	0.710411	8.59e-23	0.156343	0.794046	0.703508	8.36e-09	0.131356	0.781283
Optimized relative partition energies - method B (Miyazawa-Jernigan, 1999)	0.215317	0.171789	1.5e-299	0.272451	0.212053	0.175644	1.09e-48	0.229845	0.226578	0.165425	1.12e-226	0.378594	0.20563	0.172427	1.97e-67	0.207796	0.190564	0.172342	0.000927364	0.112789	0.212076	0.173486	1.06e-14	0.238945	0.213043	0.172074	6.63e-31	0.25723	0.191594	0.181979	0.319558	0.0590218	0.204421	0.171754	4.03e-26	0.205321	0.201852	0.174397	0.20354	0.174513	0.207654	0.172503	3.03e-43	0.219414	0.202107	0.173133	3.7e-15	0.179366	0.201254
Surrounding hydrophobicity in folded form (Ponnuswamy et al., 1980)	1.50354	1.21585	1.55e-275	0.261205	1.394	1.14114	8.99e-49	0.230048	1.63113	1.30649	1.99e-139	0.295883	1.43424	1.24645	4.45e-46	0.170638	1.36034	1.23751	0.00111272	0.11104	1.47935	1.26741	6.69e-10	0.190721	1.47113	1.23207	1.17e-22	0.217941	1.26884	1.28375	0.822392	-0.0133086	1.43628	1.25357	9.2e-18	0.166671	1.31537	1.22102	0.533525	0.0854463	1.44801	1.24265	1.15e-31	0.186305	1.4242	1.25817	5.36e-11	0.149602	1.38287
pK-C (Fasman, 1976)	0.245577	0.202381	1.16e-302	0.273874	0.252938	0.215745	1.72e-50	0.234216	0.247492	0.182416	2.77e-285	0.425322	0.239513	0.20184	4.94e-87	0.236875	0.234807	0.203481	1.01e-08	0.195254	0.239576	0.198924	1.09e-16	0.256372	0.234934	0.201258	5.73e-22	0.214342	0.254116	0.208411	9.91e-06	0.262657	0.243201	0.203406	1.82e-37	0.248519	0.214444	0.199761	0.502819	0.0919552	0.236132	0.200883	1.14e-44	0.223159	0.237366	0.200332	2.02e-24	0.23267	0.239838
Optimized average non-bonded energy per atom (Oobatake et al., 1985)	6.51786	5.6413	5.75e-150	0.192034	6.87182	6.06543	1.35e-27	0.170603	6.47704	5.06338	2.36e-177	0.334327	6.36213	5.55088	2.08e-49	0.176942	5.67324	5.49473	0.250966	0.0390889	6.35794	5.46056	1.62e-10	0.197534	6.59925	5.61507	3.26e-22	0.215626	6.54049	5.44037	0.000148571	0.225323	6.38559	5.53368	1.73e-21	0.184874	6.9463	5.69746	0.0510731	0.267796	6.324	5.55674	3.84e-26	0.168268	6.04062	5.47111	4.06e-08	0.125135	6.32614
Normalized frequency of C-terminal non beta region (Chou-Fasman, 1978b)	0.462879	0.382989	8.26e-284	0.265133	0.457279	0.387314	4.13e-52	0.238082	0.487039	0.37736	9.62e-194	0.34965	0.441312	0.38172	2.92e-62	0.199426	0.461014	0.388666	2.87e-12	0.238084	0.440451	0.379583	5.03e-11	0.202995	0.439817	0.384219	9.15e-17	0.184974	0.435797	0.38517	0.00248742	0.179551	0.438565	0.380097	4.26e-24	0.196645	0.348519	0.36152	0.73622	-0.046228	0.444825	0.383477	1.33e-37	0.203941	0.449981	0.382389	7.71e-23	0.224437	0.44096
Normalized relative frequency of double bend (Isogai et al., 1980)	1.05411	0.932873	1.22e-123	0.174104	1.16486	1.03766	3.35e-28	0.172576	0.979115	0.788828	7.64e-159	0.316142	1.06899	0.912191	7.51e-79	0.225188	1.06192	0.931376	2.6e-08	0.18968	1.1208	0.921956	2.62e-20	0.285428	1.07591	0.888907	1.38e-34	0.272978	1.26762	1.13382	0.00545864	0.164905	1.02502	0.909839	1.56e-17	0.165492	0.904259	1.02194	0.259016	-0.154909	1.08458	0.903479	2.91e-61	0.262878	1.09352	0.924866	1.73e-26	0.243011	1.10483
Weighted domination number using the atomic number (Karkbara-Knisley, 2016)	6.6363	5.51789	1.88e-226	0.236573	6.36903	5.24284	2.64e-51	0.236168	6.83057	5.76664	2.53e-84	0.228943	6.58684	5.74232	2.06e-50	0.178797	6.78474	5.67044	7.85e-12	0.233217	6.65975	5.71295	5.18e-11	0.20286	6.46284	5.65828	1.51e-14	0.170974	6.77971	6.2115	0.0478177	0.117391	6.59444	5.84263	4.05e-16	0.157992	4.83333	5.71584	0.159832	-0.192925	6.5884	5.67511	3.09e-34	0.19413	6.71768	5.69982	2.35e-21	0.216441	6.52388
p-Values of mesophilic proteins based on the distributions of B values	0.0614966	0.0499649	0	0.280839	0.060699	0.0515782	4.3e-47	0.225898	0.0642746	0.0467609	2.06e-283	0.423908	0.0591025	0.0509442	9.94e-60	0.195199	0.0538892	0.0504127	0.0128766	0.084697	0.0590875	0.0499319	5.77e-13	0.222662	0.0605743	0.0519702	2.74e-19	0.199747	0.0576348	0.0506023	0.000851872	0.198031	0.060077	0.050706	3.14e-31	0.225777	0.0519259	0.0483649	0.488561	0.0950485	0.0586547	0.0512044	1.69e-28	0.176185	0.0566784	0.0500804	1.92e-12	0.160537	0.0576314
Average gain ratio in surrounding hydrophobicity (Ponnuswamy et al., 1980)	0.331265	0.267887	4.58e-278	0.262412	0.317545	0.26131	1.08e-50	0.234701	0.353397	0.273559	1.97e-173	0.330556	0.3163	0.273615	4.7e-48	0.174406	0.294326	0.26966	0.00302341	0.100988	0.3212	0.275201	1.47e-09	0.186825	0.328344	0.271028	1.72e-26	0.237001	0.285101	0.287013	0.904041	-0.0071478	0.317422	0.275387	1.06e-18	0.171439	0.271296	0.279464	0.815359	-0.0320457	0.318688	0.272025	1.98e-33	0.191708	0.308746	0.273489	3.07e-10	0.143544	0.307064
Linker propensity from 3-linker dataset (George-Heringa, 2003)	0.18959	0.155718	2.39e-235	0.241223	0.183513	0.148681	3.16e-61	0.258771	0.199577	0.162075	3.34e-109	0.261276	0.182773	0.161469	5.77e-34	0.145465	0.179553	0.157646	5.24e-06	0.155177	0.179245	0.158949	6.09e-06	0.139715	0.184891	0.162092	1.77e-12	0.156852	0.176519	0.172515	0.68086	0.0243855	0.185886	0.162476	3.93e-16	0.158063	0.104889	0.161015	0.0065997	-0.372985	0.182179	0.160655	9.25e-21	0.148654	0.179387	0.158546	2.17e-10	0.144766	0.1754
Normalized frequency of the 2nd and 3rd residues in turn (Chou-Fasman, 1978b)	0.536254	0.446792	1.55e-203	0.224154	0.541717	0.464756	4.73e-34	0.190668	0.558107	0.427036	6.1e-172	0.329113	0.510874	0.43675	8.92e-57	0.190152	0.519175	0.452054	1.08e-06	0.166125	0.514838	0.436955	1.85e-10	0.196918	0.51746	0.442597	1.17e-17	0.19032	0.488551	0.419796	0.00133929	0.190415	0.505142	0.430545	1.09e-23	0.19485	0.467593	0.403337	0.201466	0.175317	0.517158	0.442201	9.88e-33	0.189586	0.516847	0.441618	1.22e-16	0.188881	0.514853
Average number of surrounding residues (Ponnuswamy et al., 1980)	0.958929	0.787593	1.2e-274	0.26078	0.895955	0.741941	4.96e-50	0.23311	1.03597	0.841709	3.17e-143	0.299953	0.915329	0.807966	1.38e-42	0.163777	0.896353	0.801204	1.88e-05	0.145734	0.929224	0.818238	5.02e-08	0.168381	0.925536	0.802765	3.09e-17	0.187817	0.784203	0.793766	0.816595	-0.0137508	0.925951	0.812309	3.58e-19	0.173778	0.843148	0.783474	0.510195	0.0903732	0.919847	0.806903	2.32e-27	0.172404	0.91399	0.812976	1.58e-11	0.15371	0.88355
Normalized hydrophobicity scales for alpha-proteins (Cid et al., 1992)	1.02673	0.869194	6.21e-210	0.227688	1.0184	0.886495	5.99e-35	0.193294	1.06147	0.836866	1.43e-162	0.319886	0.995874	0.877023	2.92e-46	0.170991	0.943208	0.880156	0.00743757	0.09115	1.01712	0.874469	2.55e-11	0.206102	1.02161	0.87409	2.49e-21	0.21096	0.981507	0.87812	0.00612938	0.162654	0.991076	0.883964	2.96e-15	0.153247	0.824259	0.833822	0.914035	-0.0148139	1.00252	0.874956	1.12e-30	0.183198	0.982867	0.876226	1.4e-11	0.154096	0.984248
Normalized relative frequency of bend (Isogai et al., 1980)	0.464931	0.387695	1.2e-291	0.268801	0.457494	0.393209	1.44e-47	0.227077	0.485496	0.379905	1.07e-201	0.356854	0.448063	0.386886	2.01e-72	0.215568	0.471473	0.394323	7.79e-15	0.264998	0.449946	0.38531	1.76e-13	0.227626	0.445071	0.38776	1.46e-19	0.201278	0.412928	0.385374	0.0749289	0.10563	0.447527	0.386653	1.53e-28	0.215253	0.365	0.368155	0.932874	-0.0115588	0.452388	0.387895	9.1e-46	0.225996	0.459923	0.388094	4.01e-28	0.250891	0.454378
Average relative fractional occurrence in ER(i-1) (Rackovsky-Scheraga, 1982)	0.454808	0.367386	4.83e-209	0.227199	0.465125	0.382862	1.74e-41	0.21146	0.474961	0.345774	2.27e-186	0.342841	0.428458	0.364776	2.56e-43	0.165234	0.368537	0.367831	0.957489	0.00181495	0.438854	0.364356	5.11e-10	0.192033	0.460437	0.369581	6.07e-26	0.234369	0.432609	0.390711	0.0739295	0.105996	0.421924	0.357182	1.94e-18	0.170113	0.335556	0.378851	0.407935	-0.113568	0.433746	0.367899	1.46e-26	0.169701	0.406266	0.365429	4e-06	0.105137	0.412482
Relative preference value at N1 (Richardson-Richardson, 1988)	0.681126	0.583536	2.5e-106	0.161237	0.731814	0.62962	4.54e-23	0.155014	0.677501	0.530642	1.88e-123	0.278124	0.656559	0.560688	8.59e-43	0.164186	0.658725	0.590282	0.000895643	0.11312	0.636462	0.561477	3.12e-05	0.128634	0.685372	0.57358	1.29e-17	0.19007	0.615942	0.47953	0.000125342	0.227827	0.648927	0.54755	9.13e-20	0.176685	0.557407	0.512165	0.571381	0.0776764	0.666356	0.572281	1.02e-23	0.15972	0.64678	0.570374	1.36e-08	0.129457	0.658692
Normalized frequency of chain reversal D (Tanaka-Scheraga, 1977)	0.484777	0.455003	4.87e-39	0.0962062	0.521536	0.478078	5.74e-20	0.143379	0.463357	0.424351	4.09e-26	0.124321	0.486162	0.449046	3.18e-23	0.118841	0.481473	0.452856	0.00709268	0.0916907	0.514738	0.453023	2.86e-10	0.194829	0.480512	0.442471	3.72e-08	0.1224	0.516997	0.502918	0.428532	0.0469432	0.475973	0.449413	1.21e-05	0.084928	0.544778	0.468231	0.0650153	0.253277	0.48978	0.446726	4.91e-18	0.137689	0.499322	0.452972	1.14e-10	0.147006	0.499398
Average surrounding hydrophobicity (Manavalan-Ponnuswamy, 1978)	1.62386	1.35565	3.8e-200	0.222258	1.50493	1.2615	3.37e-38	0.202528	1.76729	1.48103	1.52e-90	0.237437	1.54363	1.37955	3.82e-30	0.136581	1.5169	1.38145	0.000981598	0.112246	1.59365	1.41015	1.05e-06	0.150827	1.56078	1.37192	1.36e-12	0.157664	1.28296	1.31481	0.652058	-0.0267344	1.55345	1.38151	1.37e-13	0.14365	1.46426	1.29284	0.293922	0.144042	1.55945	1.38382	4.87e-20	0.145828	1.55808	1.40128	1.45e-08	0.129208	1.50224
Effective partition energy (Miyazawa-Jernigan, 1985)	0.905279	0.755194	3.71e-182	0.211917	0.851151	0.708621	3.77e-38	0.202391	0.969699	0.812428	5.21e-80	0.222863	0.869638	0.77331	1.54e-29	0.13512	0.811933	0.766939	0.0663965	0.062509	0.912428	0.785397	9.8e-09	0.177149	0.891025	0.765756	2.32e-15	0.176239	0.785217	0.766178	0.651901	0.0267473	0.866071	0.778567	2.61e-10	0.122704	0.899444	0.752257	0.119656	0.213599	0.878623	0.771405	3.67e-21	0.150205	0.865855	0.779696	1.42e-07	0.119986	0.844477
NNEIG index (Cornette et al., 1987)	4.76457	3.93042	0	0.28497	4.59133	3.91207	3.47e-48	0.228608	5.07104	3.9395	2.34e-246	0.394893	4.54802	3.95527	1.82e-64	0.203039	4.37972	3.94028	9.92e-06	0.15053	4.60199	3.95738	1.01e-12	0.220286	4.64053	3.95216	2.13e-26	0.236557	4.09029	3.9555	0.454845	0.0443135	4.57367	3.96197	3.89e-27	0.209542	4.35537	3.93957	0.301132	0.141908	4.57079	3.95214	1.48e-40	0.212179	4.49898	3.9521	2.39e-16	0.187032	4.43189
Weights for beta-sheet at the window position of -3 (Qian-Sejnowski, 1988)	0.377608	0.328133	2.12e-164	0.20119	0.363796	0.314503	1.49e-43	0.216892	0.393298	0.345886	1.14e-51	0.1779	0.369279	0.332115	3.59e-35	0.14816	0.383375	0.329977	2.99e-10	0.214699	0.36269	0.334199	0.000261244	0.112764	0.370339	0.330354	5.85e-13	0.160238	0.352493	0.339802	0.395603	0.0503706	0.3709	0.333472	1.84e-14	0.148757	0.234815	0.327107	0.00756977	-0.366701	0.371293	0.331384	1.22e-23	0.159446	0.372276	0.332895	6.46e-12	0.156641	0.363936
Frequency of the 4th residue in turn (Chou-Fasman, 1978b)	0.0315755	0.02668	3.46e-167	0.202912	0.0328198	0.0283144	9.06e-34	0.189833	0.0308337	0.0240483	2.97e-124	0.279041	0.0316394	0.0268638	2.54e-60	0.196197	0.0354974	0.027262	1.01e-21	0.326814	0.0301543	0.026	1.81e-08	0.1739	0.0304925	0.0269324	4.27e-11	0.146669	0.0340609	0.0290421	0.000397812	0.21031	0.031719	0.0270864	2.11e-22	0.189076	0.0192407	0.0262637	0.0284132	-0.300856	0.0315459	0.0267125	7.37e-36	0.198918	0.0326305	0.0263898	2.57e-29	0.256501	0.0326436
Transfer free energy to surface (Bull-Breese, 1974)	0.850862	0.710421	4.45e-176	0.208306	0.779667	0.640877	1.21e-41	0.211885	0.927559	0.78896	3.66e-68	0.205258	0.812193	0.746581	3.12e-15	0.0944019	0.740345	0.726063	0.536095	0.0210668	0.824242	0.750659	0.000528891	0.107039	0.831298	0.754345	7.29e-07	0.110161	0.71971	0.666599	0.197452	0.0764305	0.829571	0.749904	4.82e-09	0.113628	0.762037	0.674301	0.329446	0.13384	0.808664	0.749773	9.1e-08	0.0849966	0.785361	0.743062	0.00671618	0.0617912	0.769986
Smoothed upsilon steric parameter (Fauchere et al., 1988)	0.290271	0.233141	2.53e-213	0.229539	0.290557	0.238236	2.63e-38	0.202826	0.303181	0.231503	5.66e-143	0.299684	0.276919	0.225078	7.45e-71	0.213155	0.326082	0.239346	2.82e-23	0.339271	0.268195	0.225546	1.47e-08	0.175007	0.270287	0.226389	5.07e-16	0.180399	0.249855	0.208237	0.00376961	0.171934	0.272997	0.222235	1.56e-27	0.211175	0.225185	0.20999	0.63689	0.0647805	0.282474	0.227775	1.19e-44	0.223102	0.295022	0.229808	8.84e-31	0.263215	0.285737
Information measure for extended without H-bond (Robson-Suzuki, 1976)	3.85689	3.44047	7.8e-108	0.162396	3.99894	3.52319	3.61e-31	0.181975	3.92902	3.37808	7.86e-77	0.218278	3.70394	3.35666	8.06e-31	0.138192	3.76165	3.43254	0.000165069	0.128314	3.60767	3.39384	0.00666466	0.0837925	3.81298	3.37519	6.16e-15	0.173515	3.45217	3.19926	0.0763653	0.105113	3.68143	3.31245	2e-14	0.148542	3.15741	3.31347	0.635915	-0.0649679	3.74698	3.38759	5.29e-19	0.141676	3.67903	3.40579	2.75e-06	0.106898	3.71063
Weights for coil at the window position of 1 (Qian-Sejnowski, 1988)	0.76677	0.622778	8.62e-176	0.208134	0.780731	0.643041	4.5e-34	0.19073	0.809754	0.608438	4.45e-147	0.304025	0.715056	0.601	5.19e-46	0.17051	0.734545	0.633209	2.2e-05	0.14454	0.717644	0.609541	3.24e-07	0.157817	0.736082	0.609706	4.79e-17	0.186677	0.640493	0.556865	0.0265343	0.131603	0.703335	0.586032	1.19e-20	0.180937	0.582222	0.556552	0.769206	0.0402652	0.730857	0.612602	1.27e-27	0.173284	0.725477	0.616851	5.15e-12	0.157378	0.717873
Weights for coil at the window position of -1 (Qian-Sejnowski, 1988)	0.715374	0.598634	7.99e-215	0.230354	0.741283	0.646487	3.28e-33	0.18817	0.726575	0.542982	3.66e-205	0.359946	0.689477	0.57587	2.39e-80	0.227371	0.74744	0.601722	2.32e-16	0.279818	0.675181	0.571735	3.34e-11	0.204874	0.690945	0.580534	4.42e-23	0.220128	0.67487	0.593797	0.00519499	0.165859	0.678526	0.566756	1.45e-31	0.227057	0.567593	0.574997	0.909466	-0.0156046	0.699678	0.580722	1.56e-49	0.235486	0.708668	0.580997	5.6e-28	0.250205	0.710776
Information measure for coil (Robson-Suzuki, 1976)	3.95507	3.39367	3.81e-230	0.238515	4.00178	3.57844	7.24e-32	0.184116	4.03266	3.17172	2.09e-198	0.353889	3.84971	3.31505	3.44e-82	0.230028	4.10345	3.39555	3.23e-18	0.296904	3.76895	3.29236	3.34e-11	0.20488	3.86035	3.3322	1.98e-24	0.226942	3.69884	3.26852	0.00121409	0.192089	3.82554	3.30673	7.01e-31	0.224436	2.82778	3.13506	0.329076	-0.133943	3.8917	3.32897	8.41e-52	0.241021	3.92397	3.32423	3.85e-29	0.255683	3.91557
Melting point (Fasman, 1976)	50.8008	41.669	1.26e-290	0.268326	47.7397	40.7896	2.66e-46	0.223915	53.9305	41.8506	6.7e-170	0.327125	49.31	43.1937	6.28e-47	0.17227	43.8088	42.0168	0.122725	0.0525544	50.1101	42.9056	2.97e-11	0.205404	50.6505	43.6864	5.16e-18	0.192419	47.5739	43.7489	0.0491086	0.116718	50.3359	43.2292	8.53e-25	0.199681	34.6852	41.0045	0.163022	-0.191461	48.9454	43.2588	1.08e-23	0.159633	47.1898	42.6311	8.96e-09	0.131091	46.9548
Normalized frequency of reverse turn, unweighted (Levitt, 1978)	0.403862	0.330598	9.24e-219	0.232478	0.403575	0.341618	3.19e-35	0.194087	0.424246	0.320986	1.01e-172	0.329869	0.383193	0.321138	5.03e-63	0.200684	0.419269	0.335671	2.13e-14	0.260616	0.373222	0.320379	4.47e-08	0.169012	0.383462	0.3255	4.49e-17	0.186842	0.342667	0.298967	0.0146126	0.144884	0.381027	0.317022	3.12e-27	0.209935	0.310741	0.291577	0.636713	0.0648144	0.388931	0.325339	1.76e-37	0.203597	0.394562	0.325102	4.71e-22	0.220238	0.391216
Conformational preference for antiparallel beta-strands (Lifson-Sander, 1979)	0.408476	0.353283	1.39e-185	0.213923	0.410287	0.352897	5.41e-45	0.220602	0.427541	0.351499	4.03e-142	0.298774	0.387983	0.356404	1.72e-24	0.122279	0.375925	0.36058	0.0836722	0.0589	0.385415	0.353915	6.5e-05	0.123354	0.391839	0.362361	3.92e-07	0.112819	0.355478	0.331831	0.0932724	0.0995454	0.394235	0.353444	4.01e-16	0.158018	0.381111	0.331845	0.132499	0.206474	0.386507	0.359773	9.46e-11	0.102997	0.381017	0.355974	1.92e-05	0.0974345	0.381136
Frequency of the 2nd residue in turn (Chou-Fasman, 1978b)	0.0647389	0.0542889	1.01e-128	0.177705	0.0683857	0.0580031	1.41e-27	0.170538	0.0666098	0.0498894	6.28e-138	0.294262	0.0607928	0.0526271	3.18e-33	0.143782	0.0566029	0.0549984	0.430639	0.0268338	0.0639016	0.0537605	1.72e-08	0.174165	0.0636152	0.0530893	1.8e-16	0.183181	0.0620957	0.0530414	0.00426361	0.169623	0.0588076	0.0512168	1.17e-12	0.138014	0.0563333	0.0506239	0.440897	0.105765	0.0620897	0.0535162	1.5e-20	0.147841	0.0605191	0.0541428	1.92e-06	0.108552	0.0604286
Hydrophobicity index (Argos et al., 1982)	0.84498	0.754223	1.3e-94	0.151917	0.846211	0.737069	1.57e-31	0.183084	0.868593	0.772927	3.76e-43	0.161997	0.820164	0.764025	1.19e-14	0.0923787	0.752226	0.758954	0.743839	-0.0111261	0.838962	0.761034	3.03e-05	0.128835	0.834045	0.772421	5.79e-06	0.100827	0.809159	0.712709	0.00666092	0.161022	0.825445	0.762475	9.66e-08	0.103526	0.884259	0.731852	0.0565713	0.261717	0.816662	0.767546	3.9e-07	0.0806978	0.798765	0.760392	0.005388	0.063439	0.797502
Hydrophobicity (Jones, 1975)	1.20088	1.0722	2.04e-94	0.151755	1.2029	1.04807	1.72e-31	0.182966	1.23417	1.09846	4e-43	0.161944	1.16573	1.08608	1.21e-14	0.0923586	1.0691	1.07881	0.739701	-0.0113125	1.19255	1.0818	2.96e-05	0.129013	1.18548	1.09797	5.72e-06	0.100884	1.15093	1.01373	0.00655272	0.161345	1.1731	1.08387	1.01e-07	0.103369	1.25704	1.04083	0.0566817	0.2616	1.16077	1.09105	3.87e-07	0.0807238	1.13534	1.08088	0.00538916	0.0634374	1.13359
Apparent partial specific volume (Bull-Breese, 1974)	0.0938238	0.0833035	2.24e-162	0.199931	0.092136	0.0837842	3.27e-23	0.155528	0.0960388	0.082595	3.02e-110	0.262546	0.0925015	0.0832713	4.02e-49	0.176408	0.089605	0.082837	0.00011809	0.131138	0.0924504	0.0836603	3.53e-08	0.170302	0.0938424	0.0834503	9.45e-19	0.196686	0.0865536	0.0821132	0.138559	0.0878421	0.0933088	0.0831912	3.76e-23	0.192461	0.0875926	0.0813046	0.356181	0.126625	0.0925068	0.0834323	1.18e-27	0.173384	0.0911317	0.083406	5.23e-11	0.149687	0.0913444
Hydrophobicity factor (Goldsack-Chalifoux, 1973)	1.11719	1.01127	1.24e-69	0.129843	1.11147	0.978156	1.54e-25	0.163693	1.15095	1.04161	4.83e-31	0.136277	1.08588	1.03778	1.41e-06	0.0577439	0.976238	1.01562	0.162205	-0.0475914	1.09118	1.03222	0.0203138	0.0716642	1.11114	1.05144	0.00142963	0.0709063	1.04365	0.966178	0.0959789	0.0987314	1.10582	1.03859	3.38e-05	0.0804805	1.14556	0.979904	0.12126	0.212678	1.07506	1.04158	0.011678	0.040106	1.03791	1.02709	0.564718	0.0131264	1.04665
Spin-spin coupling constants 3JHalpha-NH (Bundi-Wuthrich, 1979)	2.31206	1.96779	5.34e-81	0.140314	2.30666	1.85329	2.49e-34	0.191487	2.41758	2.10891	1.27e-24	0.120475	2.20725	2.01181	3.25e-11	0.0794201	2.07983	2.08289	0.971335	-0.00122347	2.32202	2.07179	0.00129363	0.0993688	2.29186	1.99588	5.81e-08	0.12064	2.18899	1.84737	0.0143147	0.145326	2.14597	2.00234	0.00245239	0.0587965	2.12222	1.8561	0.413824	0.112147	2.25142	2.02803	1.44e-08	0.0901644	2.20978	2.07522	0.0187428	0.053584	2.13712
Information measure for N-terminal helix (Robson-Suzuki, 1976)	5.39912	4.78307	5.62e-91	0.148905	6.04633	5.5058	4.28e-15	0.122961	5.16011	3.92228	3.69e-178	0.335097	5.28236	4.46589	1.07e-67	0.208218	5.42685	4.71474	3.91e-07	0.172847	5.13872	4.4587	1.99e-08	0.173395	5.51976	4.477	8.58e-33	0.265423	5.26174	4.27211	8.08e-06	0.26529	5.12307	4.41036	2.84e-21	0.183874	4.84074	4.47893	0.497653	0.0930706	5.3978	4.50163	4.84e-46	0.226701	5.27225	4.53779	6.71e-16	0.184182	5.47666
Loss of Side chain hydropathy by helix formation (Roseman, 1988)	0.365747	0.310276	1.43e-158	0.197543	0.397274	0.360528	1.3e-15	0.125283	0.346367	0.242757	3.85e-262	0.4075	0.367967	0.298312	8.66e-103	0.257909	0.381714	0.303755	4.43e-16	0.277153	0.358935	0.291968	7.79e-16	0.249016	0.373236	0.300193	3.74e-34	0.271174	0.390145	0.317563	3.21e-06	0.276876	0.362082	0.297089	1.6e-35	0.241657	0.27037	0.30348	0.374165	-0.121963	0.371391	0.298335	2.16e-64	0.269723	0.369492	0.295609	1.92e-32	0.270648	0.381369
Normalized frequency of beta-turn (Chou-Fasman, 1978b)	0.379145	0.316526	9.85e-196	0.219766	0.375576	0.324755	4.92e-30	0.17844	0.39845	0.308686	3.74e-155	0.312391	0.361406	0.310335	7.66e-52	0.18141	0.37698	0.319085	4.45e-09	0.199922	0.357383	0.308335	2.11e-08	0.17309	0.362469	0.315041	5.12e-14	0.167467	0.335304	0.291899	0.00661643	0.161154	0.360798	0.307313	4.9e-23	0.191944	0.324815	0.284186	0.26294	0.153639	0.364438	0.313669	2.87e-29	0.178695	0.366465	0.311655	3.77e-17	0.192043	0.365154
Normalized frequency of turn (Crawford et al., 1973)	0.362516	0.330103	2.55e-85	0.144097	0.37766	0.345987	2.04e-19	0.141219	0.359762	0.313542	1.52e-67	0.2043	0.356883	0.320034	1.55e-43	0.165669	0.376604	0.329417	1.44e-09	0.206211	0.354973	0.321636	1.21e-06	0.149929	0.35523	0.320542	3.79e-12	0.15447	0.351536	0.323568	0.0305508	0.128311	0.353475	0.316831	8.39e-18	0.166877	0.325185	0.316236	0.760002	0.0419208	0.360043	0.321959	1.55e-26	0.169614	0.364998	0.324039	1.24e-15	0.182464	0.366613
Normalized relative frequency of bend R (Isogai et al., 1980)	0.565332	0.453442	9.38e-164	0.200789	0.585012	0.480628	2e-30	0.179669	0.591019	0.423679	1.16e-155	0.312911	0.528106	0.43807	1.22e-44	0.167843	0.502038	0.46178	0.0367326	0.0711253	0.552662	0.447625	7.01e-10	0.190494	0.556599	0.441041	1.17e-21	0.212696	0.503797	0.42846	0.0121674	0.148772	0.50987	0.426452	1.07e-16	0.161097	0.479815	0.42637	0.445696	0.104657	0.543099	0.445481	4.92e-29	0.177932	0.529201	0.451997	1.14e-09	0.138819	0.52255
Relative frequency in reverse-turn (Prabhakaran, 1990)	0.434766	0.357557	7.95e-218	0.231976	0.432709	0.368277	4e-34	0.190881	0.456806	0.346427	8.16e-177	0.333812	0.41339	0.350696	4.11e-58	0.192452	0.439363	0.365644	1.5e-10	0.218325	0.411462	0.350442	2.19e-09	0.184848	0.414765	0.354881	1.83e-16	0.183129	0.380406	0.333488	0.0118873	0.14926	0.410095	0.346329	1.42e-24	0.198722	0.322778	0.319821	0.944993	0.00946826	0.419508	0.354985	7.63e-35	0.195937	0.424392	0.355138	6.97e-20	0.208217	0.419864
Optimized relative partition energies - method A (Miyazawa-Jernigan, 1999)	0.154196	0.126527	7.65e-178	0.20936	0.143845	0.119031	1.71e-33	0.189014	0.167088	0.135836	7.7e-89	0.235138	0.146794	0.129315	1.89e-28	0.132452	0.138433	0.128498	0.0287214	0.0744825	0.153682	0.131797	1.09e-07	0.164069	0.149976	0.128805	5.17e-13	0.160607	0.130638	0.127062	0.643989	0.0273999	0.146465	0.12932	1.97e-11	0.130236	0.148889	0.123969	0.146554	0.199264	0.14832	0.129604	6.63e-19	0.141279	0.146615	0.130778	1.92e-07	0.118716	0.142442
Averaged turn propensities in a transmembrane helix (Monne et al., 1999)	0.444229	0.358934	8.28e-240	0.243521	0.447853	0.379099	4.02e-35	0.193799	0.461506	0.3293	1.61e-232	0.383504	0.424553	0.357472	5.82e-59	0.1939	0.412226	0.361207	1.94e-05	0.145503	0.423556	0.354013	1.54e-10	0.197773	0.437959	0.361188	3.15e-23	0.220879	0.404348	0.374892	0.150231	0.0853225	0.422758	0.354811	1.04e-24	0.199306	0.359259	0.344413	0.749979	0.0437308	0.428275	0.359181	1.63e-35	0.197911	0.418305	0.356235	9.4e-15	0.176681	0.42597
Ratio of average and computed composition (Nakashima et al., 1990)	0.731347	0.59768	5.85e-161	0.199046	0.742783	0.62333	4.61e-28	0.172126	0.738508	0.572756	5.97e-108	0.259743	0.71765	0.579023	3.34e-67	0.207431	0.866719	0.602349	7.39e-29	0.38076	0.682708	0.565237	4.63e-09	0.181038	0.671599	0.578471	2.28e-10	0.141043	0.678957	0.574576	0.0135425	0.146509	0.723721	0.583604	1.81e-26	0.206776	0.533333	0.55106	0.844497	-0.0269169	0.719091	0.577754	4.89e-41	0.213492	0.767985	0.5767	1.74e-36	0.28794	0.758873
Average reduced distance for side chain (Rackovsky-Scheraga, 1977)	0.147392	0.125214	1.69e-198	0.221331	0.142979	0.124716	8.74e-32	0.183866	0.152615	0.124426	1.17e-125	0.280643	0.144517	0.127249	8.53e-46	0.170093	0.132589	0.126184	0.0639407	0.0630831	0.151884	0.128055	3.06e-14	0.234725	0.148574	0.125887	1.32e-23	0.222799	0.141435	0.13708	0.469395	0.0428963	0.142804	0.127947	4.44e-14	0.146535	0.154907	0.129259	0.0576013	0.260634	0.145799	0.126531	1.12e-32	0.189424	0.142942	0.127477	2.42e-11	0.152286	0.142283
Relative partition energies derived by the Bethe approximation	0.942584	0.774438	6.19e-174	0.207018	0.876587	0.725762	9.86e-33	0.186739	1.02279	0.834929	1.93e-85	0.230489	0.897426	0.79249	3.21e-27	0.129375	0.846583	0.787269	0.0334954	0.0723982	0.939639	0.808041	2.02e-07	0.160561	0.91666	0.789428	1.67e-12	0.157023	0.797304	0.777514	0.677826	0.0246311	0.89573	0.792572	5.17e-11	0.12747	0.904074	0.757261	0.16411	0.190967	0.906733	0.794371	4.1e-18	0.138018	0.896513	0.801625	3.82e-07	0.115774	0.870259
Normalized frequency of reverse turn, with weights (Levitt, 1978)	0.434181	0.356874	4.5e-215	0.23049	0.432086	0.368435	6.81e-33	0.187223	0.455952	0.344717	1.53e-176	0.333549	0.413101	0.34968	1.4e-58	0.193253	0.439373	0.364602	1.15e-10	0.219711	0.410975	0.3493	1.99e-09	0.185336	0.4142	0.353901	1.91e-16	0.183027	0.380551	0.332894	0.0110031	0.150873	0.409887	0.345303	7.72e-25	0.199868	0.325	0.31908	0.89088	0.0188266	0.419096	0.353952	5.72e-35	0.196306	0.424136	0.354026	4.85e-20	0.209112	0.419762
Bulkiness (Zimmerman et al., 1968)	5.0841	4.29757	2.19e-182	0.212051	4.84528	4.18067	2.77e-31	0.182332	5.40953	4.46578	7.86e-99	0.248303	4.88475	4.31076	2.26e-38	0.155091	5.54875	4.38731	3.18e-19	0.305787	4.67691	4.25713	0.000211489	0.11443	4.70545	4.35011	1.46e-05	0.0963902	4.50104	3.96289	0.0135176	0.146548	4.94448	4.32365	7.51e-18	0.167125	3.74759	3.9251	0.718428	-0.0494801	4.89047	4.32873	1.3e-21	0.15193	5.08095	4.29734	2.17e-20	0.211082	4.90197
Membrane preference for cytochrome b: MPH89 (Degli Esposti et al., 1990)	0.555334	0.465402	4.52e-265	0.256151	0.550427	0.479959	1.18e-35	0.195333	0.575491	0.444447	5.59e-236	0.386381	0.537471	0.463775	1e-70	0.212954	0.515883	0.46656	3.57e-05	0.140805	0.542464	0.463242	2.27e-13	0.226557	0.555005	0.463247	1.07e-32	0.265015	0.507449	0.489901	0.392219	0.0507324	0.535033	0.462661	1.66e-27	0.211061	0.447407	0.467069	0.68166	-0.0562921	0.542756	0.46366	2.45e-46	0.227458	0.530145	0.464267	1.51e-16	0.188292	0.533331
Fraction of site occupied by water (Krigbaum-Komoriya, 1979)	0.126151	0.110387	3.84e-142	0.186884	0.132692	0.118149	3.79e-25	0.16235	0.12476	0.100603	4.42e-158	0.31537	0.123923	0.10769	3.83e-61	0.197572	0.110815	0.108363	0.387505	0.0294234	0.127951	0.108318	4.91e-15	0.241951	0.130099	0.106685	3.64e-37	0.283505	0.126522	0.117588	0.073944	0.10599	0.121154	0.107054	3.86e-19	0.173614	0.15963	0.118244	0.00069127	0.466043	0.125128	0.107352	5.96e-42	0.215964	0.12001	0.108332	3.97e-10	0.142627	0.122985
Second smallest eigenvalue of the Laplacian matrix of the graph	2.30506	2.07662	4.53e-95	0.15229	2.2135	1.9011	3.76e-40	0.207881	2.38794	2.29076	1.64e-08	0.0664014	2.27143	2.14694	4.32e-12	0.0829098	2.24046	2.09413	0.00391636	0.0982441	2.30811	2.1644	0.0019437	0.0957023	2.31723	2.14244	1.69e-07	0.116327	2.20503	2.24169	0.696908	-0.0230934	2.2412	2.15183	0.00212789	0.0596239	2.28054	2.13345	0.475862	0.0978448	2.29729	2.14254	9e-11	0.103117	2.27676	2.14269	8.65e-05	0.0894942	2.24288
The Chou-Fasman parameter of the coil conformation (Charton-Charton, 1983)	0.333356	0.276603	2.48e-211	0.228454	0.331877	0.289241	3.62e-29	0.175691	0.348466	0.263732	8.29e-172	0.328983	0.318741	0.268187	5.62e-66	0.205474	0.338088	0.278727	6.97e-12	0.233796	0.317256	0.266525	3.88e-11	0.20419	0.317977	0.271871	5.77e-17	0.186189	0.302841	0.255498	0.000567347	0.204665	0.316409	0.26494	9.48e-28	0.212052	0.260741	0.248384	0.701494	0.0526013	0.322379	0.271232	3.32e-38	0.205647	0.32691	0.270294	3.53e-23	0.226227	0.324208
Transfer free energy, CHP/water (Lawson et al., 1984)	0.766007	0.654096	1.02e-139	0.185259	0.766271	0.662007	4.62e-27	0.168833	0.797767	0.636132	3.55e-123	0.277806	0.733404	0.661862	5.86e-23	0.11811	0.65931	0.662339	0.883018	-0.00501	0.728213	0.657356	0.000131716	0.118086	0.768462	0.672949	3.33e-12	0.154876	0.66887	0.609796	0.0875026	0.101346	0.743521	0.658178	2.33e-13	0.14228	0.652407	0.615664	0.645167	0.0631932	0.732897	0.667254	1.39e-11	0.107507	0.696281	0.658895	0.00639926	0.0621558	0.707156
Interactivity scale obtained from the contact matrix (Bastolla et al., 2005)	0.169296	0.141003	2.97e-160	0.198603	0.157828	0.132128	7.32e-32	0.184102	0.184783	0.152338	3.72e-80	0.223072	0.159866	0.143893	9.23e-21	0.111867	0.158922	0.143883	0.00199687	0.105259	0.163167	0.146775	0.000212582	0.114389	0.161682	0.1446	8.36e-08	0.119189	0.129456	0.132753	0.68152	-0.0243321	0.161637	0.143316	3.85e-11	0.128321	0.138472	0.129705	0.636005	0.0649506	0.161444	0.14512	7.82e-13	0.113959	0.1612	0.145882	2.69e-06	0.106996	0.155791
Free energy change of epsilon(i) to alpha(Rh) (Wertz-Scheraga, 1978)	0.35262	0.292495	4.8e-242	0.244665	0.344846	0.300072	1.08e-31	0.183591	0.362904	0.278624	8.08e-188	0.344189	0.346447	0.295545	5.61e-65	0.203865	0.371682	0.296189	1.6e-18	0.299611	0.329937	0.285889	5.12e-09	0.180516	0.349341	0.298149	3.44e-20	0.204769	0.32029	0.285442	0.0140634	0.145705	0.347341	0.2993	1.27e-22	0.190075	0.244074	0.276727	0.314066	-0.138164	0.349313	0.29447	1.13e-43	0.220543	0.349283	0.289071	1.03e-26	0.244104	0.3488
Transfer free energy (Simon, 1976), Cited by Charton-Charton (1982)	1.1279	1.01312	2e-82	0.141575	1.10637	0.979949	4.06e-24	0.158755	1.16739	1.04476	1.64e-37	0.150559	1.09955	1.03804	6.07e-10	0.0740776	0.99069	1.01666	0.349002	-0.0318878	1.10505	1.02883	0.00268216	0.0927149	1.12337	1.05604	0.000329131	0.0798608	1.08519	0.95953	0.00819692	0.156891	1.11713	1.03608	4.71e-07	0.0977901	1.14444	0.982257	0.131565	0.206973	1.08823	1.04349	0.000741175	0.0536596	1.05205	1.02507	0.148853	0.032907	1.05933
Normalized flexibility parameters (B-values), average (Vihinen et al., 1994)	0.0592662	0.0487327	1.26e-278	0.262679	0.0598603	0.051917	1.14e-36	0.198238	0.0607312	0.0440369	8.58e-279	0.420398	0.0574376	0.0485234	5.76e-77	0.22241	0.0550021	0.048619	2.58e-06	0.160183	0.0581949	0.0480173	1.02e-16	0.256598	0.0583278	0.0486315	3.76e-27	0.240131	0.0579768	0.0527192	0.0208543	0.137087	0.0572114	0.0483852	1.12e-29	0.219753	0.0584815	0.0495817	0.0979883	0.22712	0.0575333	0.0484579	7.23e-46	0.226252	0.0567153	0.0482032	5.79e-21	0.214283	0.0571106
Value of theta(i-1) (Rackovsky-Scheraga, 1982)	10.6467	8.71749	2.31e-153	0.194227	11.13	9.33814	3.43e-28	0.172543	10.9318	8.02541	1e-150	0.307831	10.0858	8.3831	9.69e-50	0.177557	10.8151	8.83858	7.94e-09	0.196616	9.9352	8.3678	1.88e-07	0.160962	10.2482	8.511	9.59e-16	0.178667	9.83962	8.53302	0.0188235	0.139368	9.87088	8.16255	3.03e-21	0.183742	6.75037	8.25438	0.237266	-0.162202	10.2949	8.5119	1.91e-30	0.182466	10.343	8.51322	3.59e-16	0.185919	10.2308
Aperiodic indices (Geisow-Roberts, 1980)	0.359759	0.301561	2.74e-193	0.218373	0.36951	0.324574	3.77e-27	0.169124	0.370409	0.274185	6e-206	0.360644	0.343435	0.291418	6.57e-61	0.19718	0.357607	0.300807	5.82e-10	0.211142	0.336065	0.288253	6.33e-09	0.179424	0.346585	0.294998	2.32e-18	0.194443	0.32313	0.275881	0.00141208	0.189507	0.342089	0.289218	1.99e-25	0.20239	0.32	0.273649	0.178815	0.184519	0.346321	0.293836	2.84e-35	0.197205	0.346048	0.292131	9.42e-19	0.201677	0.350569
Beta-strand indices for beta-proteins (Geisow-Roberts, 1980)	0.286136	0.250736	2.11e-116	0.168843	0.299489	0.274027	1.05e-13	0.116512	0.289309	0.223564	1.29e-178	0.335532	0.275446	0.239768	4.61e-48	0.174422	0.269206	0.246676	0.00158622	0.107567	0.2675	0.238721	5.99e-06	0.139827	0.28723	0.243786	2.64e-21	0.210822	0.243333	0.219759	0.0370846	0.123676	0.276476	0.236401	1.93e-24	0.198147	0.236111	0.227142	0.740227	0.0454992	0.277898	0.242729	9.5e-27	0.170338	0.268291	0.241178	9.23e-09	0.130976	0.276337
Average side chain orientation angle (Meirovitch et al., 1980)	13.1467	11.3298	3.1e-214	0.230035	12.8167	11.3855	1.24e-30	0.180314	13.594	11.1207	2.31e-159	0.316666	12.8737	11.4933	7.1e-48	0.174067	12.1745	11.4343	0.00590197	0.0937592	13.2446	11.4725	3.18e-13	0.22516	13.1825	11.4203	6.12e-23	0.219402	12.6812	12.0588	0.178002	0.0798767	12.7728	11.5586	2.13e-15	0.154037	12.037	11.6287	0.700196	0.0528415	12.9687	11.4366	1.32e-33	0.192243	12.7487	11.4607	7.59e-13	0.163471	12.7299
AA composition of EXT of multi-spanning proteins (Nakashima-Nishikawa, 1992)	1.9136	1.73508	2.26e-91	0.149236	1.82305	1.5989	8.96e-35	0.192785	1.97321	1.90069	3.95e-07	0.0596356	1.90318	1.79036	4.77e-15	0.0937641	2.00946	1.79127	7.35e-08	0.1834	1.91945	1.81186	0.00388475	0.0891741	1.87258	1.76828	9.28e-05	0.086923	1.83545	1.80692	0.678027	0.0246148	1.90217	1.80921	7.87e-05	0.0766433	1.37685	1.69669	0.0438814	-0.276636	1.91623	1.78336	3.47e-12	0.110666	1.96116	1.8055	1.32e-08	0.129591	1.8921
pK-a(RCOOH) (Fauchere et al., 1988)	1.21184	1.00373	9.99e-126	0.175591	1.29432	1.11994	3.23e-19	0.140421	1.22299	0.864512	5.16e-164	0.321324	1.15444	0.95378	5.26e-49	0.176191	1.1253	1.00578	0.00322119	0.100322	1.17002	0.967031	1.69e-08	0.174257	1.22153	0.963523	1.29e-23	0.222861	1.10261	0.908856	0.00296361	0.176375	1.11964	0.932019	1.34e-18	0.170916	0.872778	0.898193	0.866754	-0.0230247	1.18594	0.969795	1.85e-31	0.185654	1.14929	0.979	1.96e-10	0.14512	1.16045
Normalized positional residue frequency at helix termini N3 (Aurora-Rose,	0.554932	0.496324	1.07e-115	0.168322	0.572612	0.526581	8.18e-17	0.130519	0.553799	0.464475	5.28e-110	0.262251	0.546228	0.477536	2.99e-62	0.199409	0.551996	0.496019	2.7e-06	0.15987	0.556047	0.485564	4.23e-11	0.20379	0.558645	0.474305	9.35e-28	0.242964	0.559565	0.50243	0.00471186	0.167727	0.531833	0.471363	5.83e-20	0.177631	0.426296	0.484751	0.203174	-0.174655	0.55644	0.480176	2.52e-43	0.219629	0.554169	0.488793	1.52e-16	0.188271	0.552327
Flexibility parameter for one rigid neighbor (Karplus-Schulz, 1985)	0.0773781	0.068942	1.29e-117	0.169735	0.0764156	0.0682347	1.91e-26	0.166771	0.0801305	0.0698217	3.44e-68	0.205299	0.0751024	0.0692036	1.04e-22	0.11742	0.0702414	0.0685946	0.33892	0.0325611	0.0776354	0.0700498	1.12e-06	0.150387	0.077088	0.068842	1.09e-13	0.165254	0.0688058	0.0696172	0.78695	-0.0160244	0.0751189	0.0693738	4.32e-09	0.11398	0.070463	0.0680227	0.721496	0.0489173	0.0756693	0.0691493	2.99e-16	0.130023	0.0742087	0.0696003	6.25e-05	0.0912659	0.0741249
ALTLS index (Cornette et al., 1987)	7.93636	6.7188	7.75e-191	0.216968	7.86743	6.97761	7.28e-25	0.16137	8.26498	6.3735	1.22e-173	0.330759	7.63899	6.65398	2.53e-48	0.174913	7.17246	6.69043	0.0126826	0.0848808	7.81911	6.70904	2.08e-10	0.196345	7.90929	6.67097	8.19e-23	0.21875	7.05322	6.754	0.32214	0.0587076	7.59241	6.60342	1.53e-19	0.17559	7.76389	6.57793	0.0976583	0.227344	7.71719	6.68407	1.88e-30	0.182485	7.51942	6.70329	2.59e-10	0.144142	7.55845
Normalized composition of mt-proteins (Nakashima et al., 1990)	1.06303	1.00446	2.95e-26	0.0780293	1.04395	0.935412	5.26e-23	0.154781	1.08295	1.10141	0.051381	-0.0229107	1.0533	1.01543	2.71e-05	0.050227	1.00364	1.00166	0.938266	0.00263704	1.08483	1.03631	0.0399927	0.0634275	1.07179	1.00056	2.03e-05	0.0947615	1.05458	1.02539	0.500841	0.0399137	1.04194	1.02551	0.260591	0.0218354	1.14852	0.986635	0.118184	0.214454	1.05968	1.01071	4.59e-05	0.0648199	1.0472	1.02561	0.21292	0.028393	1.0315
Hydrophobicity scales (Ponnuswamy, 1993)	1.32511	1.15631	3.22e-146	0.189584	1.26768	1.11158	2.21e-29	0.176372	1.41598	1.22163	3.78e-76	0.217281	1.26428	1.1601	1.35e-22	0.117106	1.23061	1.16608	0.0342522	0.0720915	1.29548	1.17726	2.13e-05	0.131287	1.28266	1.16452	2.44e-09	0.132681	1.09606	1.08855	0.880952	0.0088793	1.26824	1.15186	1.36e-11	0.131278	1.36278	1.1202	0.0378763	0.285011	1.27416	1.16828	9.56e-14	0.118456	1.26541	1.17381	7.79e-06	0.101928	1.23924
Information measure for C-terminal turn (Robson-Suzuki, 1976)	3.60915	3.37837	3.84e-38	0.0950437	3.79542	3.47867	2.34e-15	0.124147	3.5061	3.30593	8.17e-14	0.0878211	3.61057	3.2725	7.21e-33	0.142969	3.98537	3.39195	2.55e-12	0.238648	3.48511	3.26806	0.00238703	0.0938057	3.59017	3.28306	7.37e-09	0.128599	3.62812	3.23711	0.00456212	0.168342	3.56265	3.2441	2.4e-12	0.136075	2.75741	3.20827	0.155372	-0.195008	3.65264	3.29249	1.98e-21	0.151231	3.71695	3.30633	3.16e-14	0.17313	3.71703
Weights for coil at the window position of 2 (Qian-Sejnowski, 1988)	0.591801	0.494063	2.32e-157	0.196778	0.596153	0.51295	3.22e-25	0.162597	0.621784	0.47678	7.97e-143	0.299526	0.558733	0.478918	1.68e-43	0.165599	0.536844	0.495741	0.0170599	0.081231	0.570054	0.488353	9.75e-08	0.164693	0.585151	0.482705	2.87e-21	0.210622	0.502696	0.452832	0.0588372	0.112072	0.549012	0.469605	2.53e-18	0.16953	0.544074	0.455431	0.152142	0.196545	0.570129	0.485918	5.11e-27	0.171251	0.554663	0.490635	1.86e-08	0.128243	0.55247
Hydrophobicity coefficient in RP-HPLC, C18 with 0.1%TFA/MeCN/H2O (Wilce et	1.72112	1.57396	3.59e-70	0.130358	1.63494	1.46762	2.46e-22	0.152342	1.79797	1.68867	4.3e-16	0.0956098	1.69065	1.63636	7.92e-05	0.047242	1.57396	1.59383	0.607329	-0.0174972	1.74312	1.64838	0.00703653	0.0832352	1.69975	1.63455	0.010805	0.0566808	1.61809	1.59709	0.752136	0.0187252	1.70406	1.64875	0.0143306	0.0475321	2.08093	1.56596	0.000364087	0.489688	1.68249	1.63333	0.0069456	0.0429325	1.66473	1.63153	0.200625	0.0291725	1.63181
Normalized frequency of turn in alpha/beta class (Palau et al., 1981)	0.471454	0.399581	7.95e-239	0.243017	0.453903	0.392104	1.38e-44	0.219561	0.489552	0.400092	4.28e-136	0.292266	0.462749	0.413902	4.92e-40	0.158571	0.469582	0.410524	8.11e-09	0.196493	0.463294	0.406351	1.51e-09	0.186693	0.456675	0.415404	2.13e-09	0.133165	0.434957	0.408404	0.113119	0.0939634	0.470317	0.419237	3.06e-17	0.163964	0.348704	0.385214	0.357299	-0.126331	0.461372	0.412257	9.73e-24	0.159797	0.466208	0.40764	2.71e-17	0.192922	0.457321
Average weighted degree (total degree, divided by the number of vertices)	0.491301	0.38922	2.88e-213	0.229509	0.48334	0.401381	9.29e-30	0.177569	0.507562	0.37364	1.98e-158	0.315724	0.479123	0.385324	1.06e-71	0.214461	0.5769	0.396576	1.71e-30	0.39213	0.455193	0.372069	2.22e-10	0.196035	0.45085	0.387393	5.43e-11	0.145872	0.485206	0.395677	0.00051207	0.206309	0.480954	0.388015	2.58e-27	0.210278	0.215167	0.3695	0.00708465	-0.369747	0.480781	0.38425	4.4e-44	0.221622	0.511597	0.379639	4.37e-40	0.302524	0.4962
Normalized frequency of turn from CF (Palau et al., 1981)	0.371068	0.305368	7.57e-198	0.220963	0.362711	0.314563	2.98e-24	0.159231	0.39096	0.295487	1.04e-167	0.324977	0.3554	0.299924	7.31e-57	0.190302	0.373177	0.307083	9.62e-11	0.220626	0.35037	0.298172	6.78e-09	0.179066	0.35896	0.304518	6.67e-17	0.185808	0.323275	0.293271	0.0766821	0.105	0.354333	0.296867	1.29e-24	0.198905	0.264815	0.272497	0.842939	-0.0271901	0.359936	0.303061	3.98e-34	0.193802	0.360939	0.300924	3.71e-19	0.204043	0.358582
van der Waals parameter R0 (Levitt, 1976)	0.909638	0.754325	6.65e-203	0.223801	0.850892	0.720871	2.18e-32	0.185697	0.976672	0.797416	2.46e-112	0.26507	0.8739	0.764737	1.16e-38	0.155701	0.926019	0.771532	9.85e-11	0.220503	0.852978	0.758623	1.06e-05	0.13603	0.851693	0.769846	1.62e-07	0.116501	0.78058	0.675139	0.0109633	0.150948	0.896447	0.771344	5.93e-20	0.177594	0.662963	0.678065	0.871007	-0.0222832	0.869005	0.766914	4.73e-20	0.145878	0.886828	0.76261	5.01e-15	0.178494	0.85808
Turn propensity scale for transmembrane helices (Monne et al., 1999)	0.490988	0.390851	2.25e-198	0.22126	0.510396	0.421735	7.69e-34	0.190043	0.498038	0.341486	6.64e-212	0.36589	0.472958	0.393848	1.55e-48	0.175313	0.464159	0.397596	1.62e-05	0.146877	0.469675	0.386095	2.3e-09	0.184586	0.485325	0.397374	2.42e-18	0.194336	0.478551	0.433395	0.100344	0.0974567	0.468836	0.391973	1.05e-18	0.171448	0.390741	0.388602	0.97227	0.00477021	0.476354	0.394243	4.22e-30	0.181371	0.467119	0.389647	6.37e-14	0.171046	0.479746
Conformational preference for all beta-strands (Lifson-Sander, 1979)	0.408917	0.360417	3.84e-103	0.158756	0.389641	0.336456	9.23e-30	0.177579	0.441773	0.392845	1.63e-40	0.156754	0.386093	0.365815	2.53e-08	0.066685	0.382571	0.369655	0.220952	0.0416767	0.379792	0.369599	0.280942	0.0332966	0.39286	0.370507	0.000966225	0.0733879	0.317362	0.316172	0.942001	0.00431355	0.392402	0.362787	4.86e-07	0.0976799	0.418333	0.33364	0.0330446	0.292614	0.387056	0.370146	0.000505515	0.0553128	0.38108	0.369617	0.101767	0.037301	0.375592
Bitterness (Venanzi, 1984)	0.377627	0.299188	3.16e-119	0.170915	0.319103	0.239834	2.88e-32	0.185333	0.435492	0.371838	4.88e-29	0.131543	0.351137	0.322661	3.73e-07	0.060831	0.324974	0.316163	0.578191	0.018932	0.361011	0.333606	0.0601091	0.0580586	0.357949	0.323488	0.000938122	0.0735719	0.269565	0.255411	0.585599	0.0323271	0.36159	0.324881	5.56e-05	0.0782438	0.314815	0.26788	0.440595	0.105835	0.351229	0.325405	0.000536794	0.0550563	0.34431	0.328218	0.133087	0.0342393	0.32016
Information measure for C-terminal helix (Robson-Suzuki, 1976)	7.20531	6.01412	5.38e-135	0.182053	7.68758	6.56584	2.05e-25	0.163269	7.28594	5.369	4.92e-155	0.31227	6.85391	5.75622	9.66e-48	0.173815	6.85914	6.01114	0.000159881	0.128586	6.84928	5.74722	2.57e-08	0.172032	7.05042	5.82163	7.48e-18	0.191473	6.75333	5.82845	0.0116502	0.149682	6.72684	5.63451	3.85e-20	0.1785	6.45185	5.75271	0.403079	0.114749	6.95357	5.82451	2.98e-28	0.175372	6.85385	5.82874	3.64e-12	0.158497	6.93098
Relative preference value at C' (Richardson-Richardson, 1988)	0.441982	0.404669	1.66e-72	0.132568	0.455186	0.409811	1.04e-23	0.157306	0.448289	0.400845	5.15e-50	0.174925	0.428172	0.399387	1.08e-17	0.102532	0.42466	0.407555	0.0800028	0.0596119	0.423375	0.401212	0.0108015	0.0787237	0.444073	0.401103	7.11e-12	0.152479	0.429275	0.380952	0.00339092	0.1739	0.418818	0.396727	4.3e-05	0.0794034	0.448148	0.385983	0.101256	0.224938	0.434168	0.401941	7.29e-13	0.114113	0.423971	0.403172	0.00127775	0.0734266	0.425594
Alpha-helix propensity derived from designed sequences (Koehl-Levitt, 1999)	0.478543	0.398115	7.24e-187	0.214672	0.481671	0.410552	1.51e-31	0.183141	0.477975	0.382148	9.36e-115	0.267965	0.477378	0.394175	3.56e-79	0.225663	0.56185	0.404502	7.67e-32	0.401256	0.46491	0.387927	4.46e-12	0.213871	0.450687	0.390045	6.86e-14	0.166613	0.470406	0.427118	0.0611322	0.111071	0.477886	0.398034	1.56e-28	0.215212	0.304815	0.392787	0.0794887	-0.240712	0.479831	0.391261	5.67e-52	0.241433	0.509835	0.393046	2.7e-43	0.314964	0.495563
Weights for coil at the window position of 0 (Qian-Sejnowski, 1988)	0.865523	0.747861	8.2e-138	0.183972	0.851008	0.748898	1.81e-23	0.156452	0.91237	0.760301	1.82e-94	0.242639	0.825746	0.729416	2.43e-37	0.152892	0.888882	0.757365	2.66e-09	0.202813	0.809242	0.735493	0.000177944	0.115775	0.824878	0.738192	7.7e-10	0.136802	0.725536	0.660087	0.0721892	0.106641	0.825385	0.718678	8.63e-19	0.171881	0.738889	0.67023	0.406236	0.11398	0.835359	0.739836	4.01e-21	0.150054	0.84615	0.742249	1.16e-12	0.162142	0.835476
Weights for coil at the window position of -3 (Qian-Sejnowski, 1988)	0.278286	0.238797	1.47e-235	0.241332	0.265241	0.238756	7.71e-27	0.168091	0.290187	0.237021	5.35e-154	0.311208	0.273401	0.241218	2.31e-59	0.19458	0.270355	0.240999	1.48e-07	0.17907	0.279874	0.241781	8.43e-14	0.230633	0.278622	0.239789	2.92e-26	0.2359	0.257014	0.244094	0.161623	0.0830037	0.271498	0.242908	1.42e-18	0.170804	0.193889	0.234167	0.0673133	-0.251138	0.277065	0.240498	3.02e-44	0.222051	0.275462	0.241539	1.78e-19	0.205881	0.269779
Weights for alpha-helix at the window position of -1 (Qian-Sejnowski, 1988)	0.458853	0.401123	1.11e-127	0.176972	0.468314	0.416196	5.84e-24	0.158199	0.462526	0.387355	1.08e-86	0.232214	0.449821	0.389004	4.62e-56	0.188911	0.508527	0.406533	4.15e-19	0.30478	0.448998	0.388644	9.11e-10	0.189209	0.438565	0.388672	3.99e-12	0.154304	0.442203	0.396642	0.0168276	0.141831	0.442005	0.38581	1.44e-19	0.175729	0.32963	0.38364	0.201659	-0.175242	0.457299	0.3909	5.21e-38	0.205096	0.476586	0.394169	8.05e-29	0.254184	0.466022
Normalized frequency of turn from LG (Palau et al., 1981)	0.4446	0.370852	1.33e-252	0.249997	0.432084	0.380251	6.65e-30	0.178028	0.461224	0.357246	1.11e-188	0.344989	0.434592	0.369901	8.91e-76	0.220639	0.475005	0.377819	3.42e-21	0.322468	0.423502	0.365072	1.09e-10	0.199397	0.429266	0.371197	5.16e-19	0.198185	0.399739	0.363135	0.0276322	0.130663	0.435354	0.371646	3.87e-29	0.217632	0.338148	0.341964	0.921737	-0.0134822	0.438187	0.370311	1.25e-47	0.230735	0.44737	0.36901	3.79e-31	0.264878	0.442058
Average relative fractional occurrence in E0(i-1) (Rackovsky-Scheraga, 1982)	0.406008	0.373397	1.69e-77	0.137174	0.402282	0.363128	1.17e-26	0.167488	0.415638	0.38402	2.47e-28	0.129838	0.398244	0.380017	1.29e-10	0.0769526	0.401964	0.379156	0.00495752	0.0956875	0.404747	0.381394	0.00125911	0.0996083	0.393791	0.379421	0.00675328	0.0602352	0.391072	0.391738	0.95872	-0.00306882	0.399212	0.379561	2.03e-05	0.082727	0.369074	0.38151	0.689861	-0.0547612	0.398554	0.37994	8.23e-07	0.0784085	0.403458	0.380703	2.29e-05	0.0965431	0.395792
Optical rotation (Fasman, 1976)	26.0378	22.6915	2.27e-92	0.150066	27.0226	23.301	2.25e-23	0.15611	26.1823	21.7187	2.02e-77	0.219138	25.3408	22.7488	1.11e-23	0.120091	23.2445	23.0877	0.835655	0.00706345	26.8083	23.0716	3.2e-08	0.170833	26.3662	22.6739	3.17e-14	0.168857	27.3806	24.6582	0.042672	0.120236	24.4422	22.5258	2.4e-06	0.0915612	26.2896	22.6474	0.222821	0.167311	25.7702	22.8371	3.96e-17	0.133848	25.1567	23.0765	3.31e-05	0.0946337	25.0211
Average interactions per side chain atom (Warme-Morgan, 1978)	1.53227	1.35688	1.29e-133	0.181106	1.53718	1.42029	6.13e-15	0.122252	1.53804	1.27231	5.91e-115	0.268202	1.52364	1.34096	1.43e-57	0.191522	1.49341	1.34576	5.64e-06	0.154647	1.5358	1.3327	7.32e-12	0.211697	1.53044	1.33599	9.1e-20	0.202428	1.54064	1.46858	0.173889	0.080641	1.52381	1.34002	1.69e-23	0.194004	1.42444	1.39107	0.796072	0.035465	1.5234	1.33629	1.56e-34	0.195015	1.51615	1.33673	2.16e-16	0.187308	1.54125
A parameter of charge transfer donor capability (Charton-Charton, 1983)	0.377523	0.353281	5.71e-12	0.0506889	0.404004	0.361024	1.14e-08	0.0894504	0.363612	0.342764	0.000189321	0.0438969	0.376968	0.351587	9.13e-06	0.0531067	0.38976	0.353823	0.0276442	0.0749937	0.370036	0.35274	0.24143	0.0361753	0.391345	0.349458	7.96e-05	0.0877455	0.353623	0.319728	0.222818	0.0722911	0.364404	0.356959	0.423524	0.0155337	0.537037	0.314176	0.00048522	0.479222	0.38535	0.350923	5.9e-06	0.07205	0.379177	0.353074	0.0166996	0.0545563	0.389555
Delta G values for the peptides extrapolated to 0 M urea (O'Neil-DeGrado,	1.52409	1.30231	2.71e-75	0.135158	1.6328	1.39008	5.01e-19	0.139662	1.54634	1.21285	1.71e-76	0.217784	1.44071	1.24397	1.97e-25	0.124772	1.40366	1.32491	0.159493	0.0479008	1.50081	1.27639	6.45e-06	0.139341	1.49704	1.25018	5.65e-12	0.153211	1.52435	1.31639	0.0234863	0.134403	1.38329	1.20063	4.9e-10	0.120797	1.13519	1.25013	0.582573	-0.0754272	1.47671	1.26688	3.21e-16	0.129889	1.45579	1.29138	8.68e-06	0.101398	1.44479
Free energy in alpha-helical conformation (Munoz-Serrano, 1994)	0.419105	0.366983	5.99e-87	0.145498	0.444101	0.396923	1.35e-15	0.125209	0.42059	0.338024	1.7e-97	0.246586	0.403646	0.345028	2.46e-45	0.169203	0.426429	0.369523	3.58e-06	0.157878	0.407198	0.351485	2.92e-07	0.15842	0.411365	0.346945	1.96e-16	0.182959	0.402501	0.34473	0.00447576	0.168704	0.390501	0.33502	1.63e-17	0.165383	0.322463	0.339043	0.717188	-0.0497077	0.413703	0.351043	6.99e-29	0.177435	0.41611	0.357056	2.81e-13	0.166546	0.413495
Linker propensity from 1-linker dataset (George-Heringa, 2003)	0.134193	0.117613	1.46e-114	0.167479	0.141691	0.12804	3.69e-18	0.136149	0.132987	0.103979	7.2e-144	0.300636	0.131242	0.114635	6.53e-46	0.170318	0.129411	0.117953	0.000773388	0.114509	0.132284	0.11429	2.41e-09	0.184363	0.132825	0.114332	2.93e-17	0.187956	0.145899	0.125214	0.000220011	0.219446	0.128515	0.113614	1.45e-15	0.154972	0.13	0.11911	0.41161	0.11268	0.131902	0.114774	7.29e-28	0.174084	0.130953	0.115422	4.47e-12	0.157832	0.13205
Surface composition of amino acids in intracellular proteins of mesophiles	2.87137	2.53271	5.58e-127	0.176478	3.05463	2.76314	2.77e-20	0.144608	2.77664	2.22139	1.07e-164	0.322002	2.86596	2.48011	7.83e-64	0.202007	2.79033	2.47625	1.63e-06	0.163352	2.89144	2.47714	1.46e-12	0.218726	2.9042	2.44873	6.19e-27	0.239107	2.99899	2.77322	0.0591012	0.111955	2.83428	2.49024	1.77e-20	0.180112	2.99574	2.64459	0.191277	0.179357	2.87482	2.46013	1.26e-42	0.217775	2.84458	2.47686	2.44e-17	0.193204	2.89244
Normalized positional residue frequency at helix termini N1 (Aurora-Rose,	0.473245	0.416682	1.47e-99	0.155918	0.507839	0.472461	1.35e-08	0.0890028	0.461788	0.353166	4.44e-196	0.35178	0.465657	0.388363	8.86e-80	0.226544	0.477325	0.409435	4.06e-08	0.187009	0.453935	0.388164	4.05e-10	0.193159	0.483928	0.389702	1.48e-35	0.276981	0.451478	0.38269	0.000382771	0.210915	0.455937	0.382732	7.02e-29	0.216602	0.382407	0.387989	0.90495	-0.0163866	0.474491	0.391741	8.89e-52	0.240962	0.464775	0.394734	1.1e-18	0.201279	0.474032
Normalized frequency of N-terminal non beta region (Chou-Fasman, 1978b)	0.45809	0.396102	8.23e-172	0.205735	0.451679	0.408914	9.76e-21	0.146349	0.476846	0.378466	4.98e-157	0.314304	0.442498	0.393607	1.02e-41	0.162022	0.441139	0.398255	3.27e-05	0.141494	0.438845	0.389518	1.26e-07	0.163262	0.44992	0.397118	5.69e-15	0.173738	0.423101	0.380062	0.00986611	0.153125	0.442209	0.39378	1.26e-16	0.160725	0.388519	0.364403	0.532775	0.085603	0.444987	0.395132	5.09e-25	0.164366	0.439908	0.392217	4.68e-12	0.157687	0.444462
Weights for beta-sheet at the window position of 1 (Qian-Sejnowski, 1988)	0.537025	0.485518	4.12e-73	0.133135	0.531568	0.470838	2.69e-23	0.155829	0.568556	0.510711	2.21e-37	0.150285	0.507846	0.48182	1.28e-08	0.0680897	0.503114	0.494853	0.537988	0.0209691	0.514639	0.490343	0.0419446	0.0628173	0.519445	0.486944	0.000144164	0.0845246	0.435391	0.441156	0.78441	-0.0162202	0.50567	0.47281	7.16e-06	0.0871353	0.573148	0.460495	0.0243899	0.309017	0.514445	0.488886	3.19e-05	0.0661497	0.509298	0.491736	0.0476862	0.0451386	0.499214
Average reduced distance for C-alpha (Meirovitch et al., 1980)	0.083769	0.0727394	1.78e-141	0.186439	0.079274	0.0698075	3.06e-25	0.162674	0.0886506	0.0760166	6.76e-71	0.20945	0.0812875	0.0743086	6.9e-23	0.117913	0.0774504	0.0740167	0.0930342	0.0571917	0.0840433	0.0749957	7.65e-07	0.152728	0.0826905	0.073807	1.56e-11	0.149957	0.0783188	0.0748609	0.287788	0.0630325	0.0808231	0.0746626	9.04e-08	0.103759	0.0809259	0.0726724	0.278011	0.14888	0.0818516	0.0741662	3.93e-16	0.129498	0.0809879	0.0746933	3.48e-06	0.105791	0.0796495
Free energy in beta-strand region (Munoz-Serrano, 1994)	0.439998	0.368358	3.92e-85	0.143936	0.466646	0.386341	4.52e-22	0.151366	0.457722	0.354373	2.02e-81	0.224871	0.407021	0.350688	8.37e-23	0.11768	0.428955	0.378473	0.00319131	0.10042	0.4073	0.355665	0.000593277	0.106081	0.421493	0.356537	1.86e-09	0.133658	0.366446	0.324716	0.137203	0.0881454	0.395031	0.338672	3.4e-10	0.121906	0.333278	0.331582	0.978819	0.00364345	0.419445	0.359039	7.58e-15	0.123668	0.417336	0.36271	1.12e-06	0.111031	0.411419
Distribution of amino acid residues in the 18 non-redundant families of	2.68441	2.44283	6.32e-87	0.145478	2.56488	2.30176	9.14e-27	0.167844	2.78273	2.61531	6.93e-16	0.0949274	2.6506	2.49887	3.46e-14	0.0907333	2.64754	2.47707	0.00267334	0.102271	2.77365	2.52754	1.77e-06	0.147592	2.58815	2.47248	0.00196497	0.0688352	2.44522	2.5355	0.341838	-0.0563631	2.6803	2.51942	7.38e-07	0.0961079	2.38704	2.44901	0.780296	-0.0382781	2.65075	2.48847	1.13e-09	0.0968699	2.71521	2.51195	8.97e-08	0.121898	2.61303
Weights for coil at the window position of -2 (Qian-Sejnowski, 1988)	0.429233	0.362725	8.99e-166	0.20204	0.421905	0.373841	3.98e-20	0.143996	0.453279	0.349099	2.91e-161	0.318576	0.408747	0.358356	5.42e-39	0.156397	0.383908	0.363441	0.0689248	0.061936	0.409043	0.360564	1.93e-06	0.147054	0.424384	0.363655	3.58e-17	0.187438	0.362087	0.323259	0.0297603	0.128928	0.412227	0.354669	7.52e-21	0.181882	0.342222	0.325412	0.691014	0.0545464	0.411086	0.362762	1.34e-20	0.148027	0.397395	0.361453	1.77e-06	0.108941	0.401329
Normalized positional residue frequency at helix termini C4 (Aurora-Rose,	0.581451	0.519536	4.76e-117	0.169319	0.571158	0.513544	6.64e-23	0.154416	0.597238	0.53309	2.84e-53	0.180742	0.57106	0.513726	2.06e-39	0.157279	0.600261	0.529578	2.43e-08	0.190085	0.575099	0.520812	1.43e-06	0.148905	0.572921	0.510913	1.95e-14	0.170244	0.557942	0.527199	0.173749	0.0806673	0.562895	0.509689	4.14e-14	0.146716	0.411111	0.507187	0.0512502	-0.267592	0.57974	0.516022	5.91e-28	0.174387	0.58676	0.52352	4.11e-14	0.172351	0.571807
Normalized positional residue frequency at helix termini N5 (Aurora-Rose,	0.728949	0.67906	8.02e-58	0.11799	0.754945	0.699294	1.47e-16	0.129429	0.714206	0.658254	4.04e-31	0.136458	0.729514	0.665846	3.79e-36	0.150306	0.759937	0.687444	5.72e-07	0.170371	0.760027	0.678062	2.61e-10	0.195279	0.715922	0.655921	2.14e-10	0.141246	0.815275	0.7559	0.0230918	0.134788	0.710584	0.659447	4.53e-10	0.121035	0.548148	0.696194	0.00986189	-0.354324	0.737633	0.666068	2.48e-26	0.168917	0.759985	0.68096	2.06e-16	0.18745	0.743994
Alpha helix propensity of position 44 in T4 lysozyme (Blaber et al., 1993)	0.662151	0.534785	1.06e-86	0.145284	0.706254	0.574337	2.66e-19	0.140759	0.687751	0.497236	2.59e-89	0.23578	0.611388	0.504852	2.46e-26	0.127119	0.608568	0.546782	0.0398385	0.069991	0.622401	0.516302	6.18e-05	0.123733	0.643396	0.515609	1.84e-11	0.149432	0.587826	0.47906	0.0255042	0.132517	0.589508	0.481881	4.85e-12	0.134154	0.477778	0.48076	0.978589	-0.00368289	0.629893	0.519705	7.68e-16	0.128201	0.61599	0.525717	4.79e-06	0.104279	0.613333
Helix initiation parameter at posision i,i+1,i+2 (Finkelstein et al., 1991)	1.71087	1.25429	3.05e-74	0.134187	1.98218	1.50322	3.84e-17	0.131915	1.74775	0.975256	1.39e-97	0.246698	1.52186	1.12209	9.37e-25	0.122981	1.3652	1.27839	0.457868	0.0252764	1.59567	1.1653	2.71e-05	0.129632	1.70268	1.16251	2.53e-13	0.162764	1.51826	1.0543	0.0138863	0.145975	1.41463	1.0312	2.16e-10	0.123274	1.33333	1.0773	0.552325	0.0815549	1.59733	1.1778	2.6e-15	0.125809	1.48886	1.20023	0.000162541	0.085971	1.52218
Normalized positional residue frequency at helix termini C2 (Aurora-Rose,	0.646372	0.574362	6.83e-126	0.175708	0.637808	0.572431	1.39e-22	0.153252	0.665203	0.584485	8.81e-70	0.207751	0.631905	0.564917	1.08e-43	0.165982	0.656311	0.576242	1.51e-08	0.192906	0.640478	0.571845	4.81e-08	0.168613	0.628979	0.56275	1.58e-13	0.164155	0.610783	0.571676	0.107473	0.0954665	0.626131	0.56189	1.22e-16	0.160788	0.577593	0.553988	0.66514	0.0593976	0.638261	0.566986	2.64e-28	0.175545	0.647816	0.573203	1.38e-15	0.182155	0.635904
Surrounding hydrophobicity in alpha-helix (Ponnuswamy et al., 1980)	1.64428	1.4147	1.3e-165	0.201942	1.59699	1.404	1.64e-25	0.163604	1.72016	1.42946	2.06e-117	0.271107	1.59311	1.41673	1.48e-38	0.155481	1.75096	1.42503	1.84e-16	0.280777	1.57598	1.39513	1.58e-07	0.161954	1.55776	1.42175	5.12e-08	0.121147	1.41974	1.44613	0.721391	-0.0211428	1.60195	1.42262	6.34e-16	0.156936	1.18148	1.37136	0.223423	-0.167093	1.6067	1.41471	8.71e-27	0.170467	1.65708	1.40437	1.21e-22	0.223396	1.61435
Normalized positional residue frequency at helix termini C' (Aurora-Rose,	0.579578	0.468112	8.91e-156	0.195771	0.587865	0.493233	9.53e-26	0.164409	0.571456	0.428531	5.92e-103	0.253539	0.583254	0.469798	8.78e-64	0.201925	0.731515	0.475327	5.83e-37	0.434257	0.535307	0.447179	1.41e-07	0.162595	0.549976	0.467296	3.79e-11	0.147061	0.574319	0.509375	0.0479732	0.117309	0.581453	0.481519	9.18e-20	0.176675	0.401667	0.458487	0.441807	-0.105554	0.587552	0.462667	1.7e-44	0.222704	0.626237	0.455873	9.91e-41	0.305062	0.622726
Average flexibility indices (Bhaskaran-Ponnuswamy, 1988)	0.0941349	0.0829753	1.13e-123	0.174126	0.0919178	0.0801096	8.18e-30	0.177743	0.096405	0.0850602	2.81e-58	0.189331	0.0930517	0.08598	5.36e-20	0.109616	0.0880219	0.0851873	0.19933	0.0437015	0.0983691	0.0859115	3.56e-10	0.193785	0.0944111	0.0849678	2.65e-11	0.148236	0.0978522	0.0965572	0.764427	0.0177675	0.0912276	0.0867431	0.000359278	0.0692632	0.0849259	0.0868209	0.83584	-0.0284365	0.0939986	0.0852596	9.45e-18	0.136495	0.0935739	0.0856878	8.15e-08	0.122298	0.0922503
Normalized frequency of coil (Tanaka-Scheraga, 1977)	0.491424	0.407956	9.64e-150	0.191888	0.505014	0.429087	1.03e-27	0.170984	0.487754	0.379968	6.44e-104	0.254747	0.487595	0.402394	2.34e-61	0.197927	0.604102	0.416621	2.73e-33	0.410848	0.465728	0.391363	8.39e-09	0.177957	0.453069	0.400674	2.88e-08	0.123394	0.49642	0.440345	0.0373614	0.123496	0.485051	0.40477	2.27e-21	0.184327	0.308333	0.404406	0.0938968	-0.229936	0.490904	0.400062	1.06e-40	0.21257	0.529856	0.399165	2.94e-40	0.303206	0.51914
AA composition of membrane proteins (Nakashima et al., 1990)	2.78554	2.51993	1.03e-84	0.143573	2.60919	2.34468	1.14e-20	0.146084	2.96075	2.76692	1.92e-18	0.103046	2.70485	2.54648	7.93e-13	0.0857375	2.80575	2.55384	5.14e-05	0.137919	2.76542	2.60716	0.00578883	0.0852244	2.65548	2.53198	0.00272068	0.0666597	2.45038	2.47738	0.799622	-0.0150498	2.73077	2.54522	2.35e-07	0.100351	1.87926	2.39112	0.0342462	-0.290639	2.71886	2.55577	3.02e-08	0.0881195	2.78411	2.59069	4.38e-06	0.104701	2.66398
Intercept in regression analysis (Prabhakaran-Ponnuswamy, 1982)	0.0615906	0.0538798	1.5e-150	0.192413	0.0655832	0.0596438	1.39e-19	0.14187	0.0595787	0.0459488	2.66e-222	0.374875	0.0614196	0.0527526	2.11e-75	0.220077	0.0593981	0.0530514	2.35e-06	0.160838	0.0619197	0.0516122	1.22e-17	0.264313	0.0621486	0.0526115	4.02e-28	0.244667	0.0659159	0.0597873	0.0152334	0.14399	0.0605726	0.0527597	1.75e-24	0.198325	0.0741481	0.0571852	0.00495476	0.385848	0.06146	0.0523867	2.84e-48	0.232351	0.0607511	0.0520567	2.14e-22	0.222078	0.0623987
Side chain angle theta(AAR) (Levitt, 1976)	26.1423	19.3636	1.05e-134	0.181853	27.0457	20.9165	2.03e-24	0.159815	26.1213	17.6492	4.48e-89	0.235456	25.6599	18.5043	1.46e-59	0.194919	36.1639	19.9685	6.45e-34	0.414935	23.0282	17.5613	5.14e-07	0.155105	23.2053	18.648	1.99e-08	0.124839	23.791	18.9257	0.0295139	0.129124	25.4951	18.5546	5.55e-22	0.187159	10.75	17.5394	0.159738	-0.192968	26.1176	18.5089	3.82e-39	0.20828	29.1158	18.3048	2.13e-38	0.295773	28.2209
AA composition of total proteins (Nakashima et al., 1990)	2.26765	2.10568	7.92e-49	0.108102	2.16847	1.94902	8.42e-23	0.15404	2.35343	2.28753	0.00033159	0.0422085	2.23531	2.18067	0.00269222	0.0359186	2.11553	2.14241	0.601049	-0.0178037	2.35592	2.22551	0.0060096	0.084846	2.25144	2.15411	0.00372322	0.0645036	2.26884	2.2736	0.957416	-0.00316585	2.22147	2.19516	0.375605	0.0171971	1.76278	2.1265	0.0769565	-0.242767	2.24803	2.17264	0.00178518	0.0496823	2.24451	2.19984	0.199979	0.0292145	2.16686
Average relative fractional occurrence in EL(i) (Rackovsky-Scheraga, 1982)	0.595877	0.489577	2.51e-230	0.23861	0.563027	0.468184	8.43e-49	0.230116	0.636186	0.508359	9.44e-116	0.269147	0.573008	0.507777	1.1e-31	0.140231	0.495183	0.497017	0.902616	-0.00416605	0.62148	0.510731	4.72e-15	0.24211	0.579553	0.497256	1.89e-15	0.176799	0.60342	0.593117	0.707717	0.0222293	0.573633	0.51336	6.07e-11	0.127006	0.472778	0.543388	0.250418	-0.157739	0.571372	0.501	7.04e-22	0.152933	0.562949	0.506495	4.4e-08	0.124808	0.53881
Thermodynamic beta sheet propensity (Kim-Berg, 1993)	0.135707	0.111799	4.84e-144	0.188146	0.13378	0.111984	3.74e-26	0.165789	0.141126	0.113418	2.75e-83	0.227495	0.131244	0.109299	1.44e-48	0.175371	0.166855	0.115258	2.17e-30	0.391408	0.124079	0.107067	6.01e-06	0.139807	0.123311	0.110061	1.59e-06	0.10674	0.116841	0.104162	0.0949766	0.0990307	0.130626	0.109118	1.69e-18	0.170418	0.0840741	0.101485	0.294842	-0.143768	0.133457	0.109873	1.22e-32	0.189301	0.143903	0.109597	3.22e-33	0.274047	0.137972
Information measure for middle turn (Robson-Suzuki, 1976)	4.56302	4.00276	1.72e-146	0.189762	4.49059	4.14695	3.13e-14	0.118989	4.67482	3.83251	4.12e-121	0.275425	4.48917	3.93753	5.08e-56	0.18884	4.68913	4.01364	3.5e-11	0.225782	4.56282	3.95196	1.41e-11	0.208762	4.4849	3.9429	1.31e-16	0.184025	4.10754	3.92894	0.271536	0.0652002	4.44801	3.91832	4.22e-21	0.183063	4.20741	3.81408	0.308523	0.139756	4.55214	3.95429	3.01e-37	0.202929	4.62136	3.97101	3.93e-22	0.220662	4.53383
Signal sequence helical potential (Argos et al., 1982)	0.864851	0.756586	3.72e-93	0.150717	0.783881	0.667817	9.81e-27	0.167742	0.931661	0.870028	1.2e-12	0.0835597	0.841738	0.785391	6.4e-11	0.0782149	0.812936	0.77178	0.0932137	0.0571604	0.86676	0.808381	0.0100425	0.0795054	0.866185	0.778854	4.11e-08	0.122008	0.759652	0.783309	0.593548	-0.0316438	0.835132	0.786509	0.000474411	0.067836	0.748519	0.753285	0.961692	-0.00659114	0.854178	0.786239	3.24e-09	0.094144	0.841816	0.797076	0.00717101	0.0612941	0.81422
Surrounding hydrophobicity in turn (Ponnuswamy et al., 1980)	1.41531	1.24786	1.67e-99	0.155875	1.34396	1.19065	1.97e-21	0.148981	1.50313	1.32385	5.85e-42	0.159647	1.36535	1.26266	3.06e-15	0.0944284	1.2871	1.26383	0.53484	0.0211317	1.41864	1.29591	0.000306775	0.111483	1.42028	1.24201	8.94e-14	0.165838	1.17446	1.26014	0.181198	-0.079292	1.35507	1.26637	2.81e-05	0.081308	1.25722	1.27935	0.881619	-0.0204358	1.38943	1.25984	6.26e-14	0.119341	1.35768	1.286	0.00429553	0.0650972	1.3269
Hydrostatic pressure asymmetry index, PAI (Di Giulio, 2005)	0.275806	0.245683	6.67e-99	0.155393	0.293082	0.259226	1.36e-26	0.167267	0.269098	0.219451	3.97e-128	0.283434	0.273026	0.253031	2.19e-17	0.101551	0.246632	0.24698	0.958365	-0.00177751	0.286464	0.247328	8e-11	0.200849	0.277662	0.254914	2.06e-07	0.115517	0.320229	0.292975	0.032648	0.126738	0.268349	0.252568	3.55e-05	0.0802602	0.227222	0.265821	0.161038	-0.192369	0.272903	0.251796	1.37e-11	0.10754	0.268004	0.247221	3.03e-06	0.106446	0.26966
TOTLS index (Cornette et al., 1987)	5.33627	4.50855	1.05e-158	0.197629	5.16829	4.62046	4.97e-18	0.13562	5.64962	4.38166	3.69e-133	0.289044	5.10974	4.45104	3.11e-39	0.156904	4.92245	4.48363	0.00239002	0.103427	5.14751	4.50468	9.98e-07	0.151114	5.27997	4.4609	2.15e-18	0.194627	4.3922	4.28127	0.61805	0.0295634	5.12116	4.42605	1.3e-17	0.165899	4.93519	4.30171	0.237559	0.162101	5.16331	4.47601	1.56e-24	0.16265	5.04321	4.49818	1.86e-08	0.128234	5.04627
Principal component I (Sneath, 1966)	0.0413452	0.0372179	2.04e-95	0.152574	0.0422687	0.0390459	4.84e-14	0.118098	0.0419179	0.0352042	5.38e-100	0.249793	0.0402449	0.0362009	5.55e-37	0.15212	0.042139	0.0371973	1.2e-07	0.180368	0.0394567	0.0364176	0.000264504	0.112666	0.0402568	0.0366085	7.15e-10	0.137065	0.0386841	0.03335	0.000403445	0.210089	0.0401752	0.0357258	2.77e-18	0.169335	0.0360185	0.034212	0.607378	0.0705125	0.0404751	0.0366288	1.98e-19	0.143406	0.0406998	0.0366585	6.29e-11	0.149054	0.0410106
The number of atoms in the side chain labelled 2+1 (Charton-Charton, 1983)	0.622269	0.552493	1.35e-53	0.113449	0.562952	0.477244	4.98e-20	0.143619	0.674171	0.657031	0.0208592	0.0271705	0.602314	0.565895	5.79e-07	0.0598266	0.6186	0.562386	0.00732854	0.0913184	0.610108	0.587814	0.245066	0.0358972	0.606773	0.558275	0.000333438	0.0797854	0.524638	0.515152	0.784103	0.0162439	0.602884	0.56984	0.0047804	0.0547649	0.444444	0.515645	0.387596	-0.118571	0.610356	0.567063	8.88e-06	0.0706609	0.614044	0.57996	0.0157797	0.0550286	0.588097
Normalized composition from animal (Nakashima et al., 1990)	1.16711	1.12449	5.61e-11	0.048237	1.138	1.02966	3.07e-17	0.132323	1.19298	1.25721	9.23e-09	-0.0675523	1.15692	1.14009	0.114453	0.0188934	1.11192	1.12823	0.589149	-0.0183886	1.20105	1.16785	0.235516	0.0366338	1.17442	1.12211	0.00794464	0.0590263	1.16539	1.16139	0.938116	0.00460308	1.13851	1.14937	0.529427	-0.0122061	1.27556	1.1087	0.173336	0.186874	1.16719	1.13569	0.0263987	0.0353118	1.15974	1.15561	0.840368	0.00459139	1.13447
Free energy in beta-strand conformation (Munoz-Serrano, 1994)	0.234988	0.212136	6.5e-74	0.133882	0.234032	0.208436	2.39e-21	0.148667	0.248749	0.218816	2.87e-50	0.175386	0.221458	0.210769	9.79e-08	0.0638059	0.218516	0.21579	0.643266	0.0157691	0.222077	0.212873	0.0776969	0.0544827	0.228067	0.212659	3.99e-05	0.0913536	0.187142	0.194335	0.425558	-0.0472462	0.221538	0.2084	4.36e-05	0.0793401	0.215667	0.197357	0.400564	0.115363	0.224303	0.213111	3.23e-05	0.0661084	0.220427	0.213774	0.0863817	0.0390894	0.217818
Normalized frequency of C-terminal helix (Chou-Fasman, 1978b)	0.511283	0.462093	4.24e-75	0.134979	0.550092	0.501977	4.45e-16	0.127337	0.496885	0.41009	1.97e-104	0.25539	0.50435	0.450509	8.54e-36	0.149535	0.51024	0.460117	5.48e-05	0.13742	0.499666	0.446827	1.82e-06	0.147414	0.501308	0.451665	6.2e-10	0.137565	0.524812	0.460779	0.00256985	0.178963	0.503018	0.448192	4.06e-15	0.152474	0.555185	0.455664	0.0399732	0.281966	0.502913	0.451368	2.64e-19	0.142902	0.504567	0.450932	6.82e-11	0.14878	0.517104
Relative mutability (Jones et al., 1992)	24.85	21.7073	2.59e-100	0.15652	24.9513	22.0046	6.03e-22	0.150902	25.2665	21.0594	6.36e-67	0.203329	24.368	21.9633	4.3e-23	0.118482	25.3657	21.8507	3.85e-07	0.172959	23.3159	21.3692	0.00173767	0.0967233	23.9191	22.2118	0.00016864	0.0836565	25.4638	22.9827	0.0371254	0.123649	24.6585	22.0281	2.49e-11	0.129572	23.6481	21.3356	0.394071	0.116961	24.09	21.9306	2.39e-11	0.106258	24.2659	21.5179	2.39e-09	0.136096	24.2858
Free energy in alpha-helical region (Munoz-Serrano, 1994)	0.324425	0.284633	1.16e-89	0.1478	0.335268	0.297842	2.4e-17	0.132775	0.329974	0.273523	4.27e-79	0.221556	0.312705	0.272755	2.53e-37	0.152855	0.341326	0.288946	1.37e-08	0.193468	0.312492	0.275706	6.52e-06	0.139274	0.312921	0.27334	2.17e-11	0.148888	0.310513	0.276988	0.0309129	0.128033	0.304881	0.267354	2.4e-14	0.148084	0.227241	0.268266	0.240659	-0.161034	0.319294	0.275956	1.34e-24	0.162886	0.325855	0.279796	3.37e-14	0.172938	0.319282
Accessibility reduction ratio (Ponnuswamy et al., 1980)	1.62811	1.45919	4.75e-59	0.119276	1.50253	1.33326	1.82e-15	0.124633	1.76459	1.63874	2.86e-13	0.0858588	1.55868	1.47558	1.29e-06	0.0579454	1.52512	1.49371	0.521799	0.0218107	1.61439	1.52165	0.0377325	0.0641664	1.58006	1.46394	0.000268815	0.0810266	1.36713	1.31618	0.523871	0.0377922	1.55066	1.4757	0.00717368	0.0521871	1.81444	1.37252	0.0181598	0.324325	1.57659	1.48383	4.97e-05	0.0645251	1.57302	1.51302	0.0682757	0.0415602	1.51787
The Kerr-constant increments (Khanarian-Moore, 1980)	45.0145	37.3692	4.59e-179	0.210088	48.1869	41.0884	1.23e-30	0.180329	42.6439	31.1113	6.13e-225	0.377121	45.6676	38.1424	6.3e-67	0.206993	45.3455	37.7288	4.63e-10	0.212367	48.087	37.6186	7.2e-21	0.289686	44.916	37.2482	8.33e-22	0.213486	56.1896	51.1309	0.0452476	0.118778	44.1806	38.4253	2.25e-16	0.159376	42.3852	44.0951	0.766221	-0.0408015	45.8524	37.4121	3.44e-49	0.234635	46.8165	37.6526	8e-29	0.254196	46.9578
Relative frequency of occurrence (Jones et al., 1992)	0.0219439	0.0204501	2.97e-48	0.10744	0.0208314	0.0188988	8.74e-22	0.150301	0.0228689	0.0223287	0.00205824	0.0362393	0.0216191	0.02109	0.00177911	0.0374025	0.0211808	0.0207956	0.419753	0.0274723	0.0224052	0.0214844	0.0372825	0.064318	0.0215913	0.020864	0.0204768	0.0515337	0.0211275	0.0212585	0.868906	-0.00978561	0.021625	0.0212517	0.175744	0.0262798	0.0171852	0.0202899	0.0939098	-0.229927	0.0217127	0.0210292	0.00240466	0.048271	0.0218378	0.0212716	0.0808571	0.0397946	0.0210715
Helix formation parameters (delta delta G) (O'Neil-DeGrado, 1990)	0.703279	0.596208	1.51e-54	0.114489	0.762955	0.647153	1.2e-13	0.116232	0.717418	0.544604	1.64e-64	0.199522	0.655544	0.561916	2.28e-18	0.104659	0.622006	0.605443	0.604627	0.0176289	0.685478	0.578072	0.000144345	0.117387	0.693913	0.570199	1.17e-09	0.135328	0.681014	0.56859	0.0296637	0.129005	0.624879	0.535826	8.4e-08	0.104016	0.576852	0.559863	0.885746	0.0197183	0.675264	0.576816	1.55e-11	0.107264	0.656063	0.586527	0.000950162	0.0753408	0.656613
Composition of amino acids in nuclear proteins (percent) (Cedano et al.,	2.89897	2.72919	1.34e-32	0.0875152	2.99672	2.74098	2.05e-16	0.128804	2.82551	2.65496	1.29e-15	0.0940346	2.91951	2.80319	1.27e-06	0.0579902	2.7419	2.74588	0.952728	-0.00201842	3.08421	2.79195	2.17e-06	0.146321	2.90682	2.7582	0.000721243	0.0751936	3.38261	3.29858	0.540975	0.0362474	2.87077	2.83568	0.371079	0.0173607	2.79444	2.95856	0.567154	-0.0785311	2.91606	2.76611	1.96e-06	0.0756644	2.92557	2.77772	0.00111351	0.074321	2.90075
Average relative fractional occurrence in EL(i-1) (Rackovsky-Scheraga, 1982)	0.636017	0.540439	3.35e-126	0.175927	0.657335	0.574341	9.93e-21	0.14632	0.644547	0.500053	3.94e-126	0.281178	0.615408	0.525571	1.29e-45	0.169745	0.69837	0.552636	1.02e-14	0.263811	0.594052	0.520195	6.11e-06	0.139692	0.612987	0.529499	1.66e-12	0.15704	0.568986	0.501688	0.0351674	0.124959	0.60592	0.52263	1.91e-16	0.15975	0.474815	0.481485	0.925759	-0.0127873	0.627478	0.52979	1.27e-30	0.18303	0.642397	0.530215	5.06e-20	0.209008	0.635561
Surface composition of amino acids in extracellular proteins of mesophiles	3.37942	2.98189	2.11e-121	0.172494	3.31589	3.01275	7.06e-18	0.13499	3.48279	2.93158	6.65e-87	0.232502	3.30921	2.98616	4.54e-31	0.138782	3.24758	3.00865	0.00241936	0.103301	3.3582	2.98935	2.44e-07	0.159465	3.32682	2.97158	6.75e-12	0.152645	3.19441	3.04575	0.25713	0.0671974	3.31852	2.99245	9.03e-13	0.138711	2.94667	2.9856	0.899034	-0.017412	3.31702	2.9812	9.56e-20	0.144668	3.30693	2.99532	3.44e-09	0.13473	3.26726
Weights for coil at the window position of 3 (Qian-Sejnowski, 1988)	0.483234	0.422238	1.43e-85	0.144314	0.503172	0.450157	6.79e-15	0.12205	0.493407	0.390451	7.92e-100	0.249579	0.461718	0.40806	6.47e-28	0.131123	0.440637	0.420652	0.171687	0.0465394	0.462635	0.41563	0.000289089	0.111958	0.490315	0.409913	1.49e-18	0.195544	0.410174	0.376753	0.136011	0.0884138	0.454136	0.403012	4.63e-11	0.127791	0.419074	0.381794	0.481942	0.096501	0.471654	0.412858	6.5e-19	0.141314	0.452441	0.417181	0.000255102	0.0833715	0.459306
Average relative fractional occurrence in E0(i) (Rackovsky-Scheraga, 1982)	0.368946	0.327884	6.69e-91	0.148842	0.354658	0.314233	1e-20	0.146306	0.378784	0.339727	1.07e-34	0.144516	0.366861	0.339682	6.52e-16	0.096715	0.368119	0.336896	0.00100537	0.112017	0.360794	0.339251	0.0127312	0.0769367	0.365809	0.335585	1.03e-06	0.108657	0.379942	0.341361	0.0330092	0.126476	0.369177	0.345575	1.81e-05	0.083217	0.305	0.328263	0.548078	-0.082428	0.365011	0.336776	1.91e-10	0.101292	0.364189	0.338523	5.66e-05	0.0917952	0.360722
Normalized hydrophobicity scales for alpha+beta-proteins (Cid et al., 1992)	0.969175	0.877143	2.01e-56	0.116507	0.926862	0.827007	2.7e-17	0.132559	1.01587	0.938897	3.28e-15	0.0926697	0.94506	0.896462	3.63e-07	0.0608957	0.887461	0.892186	0.861202	-0.00595315	0.991056	0.904704	0.000577379	0.106309	0.953448	0.896556	0.00127607	0.0716337	0.853478	0.868794	0.720155	-0.0212407	0.951316	0.897824	0.000586429	0.0667297	0.947593	0.852577	0.365836	0.124105	0.948323	0.898291	8.29e-05	0.0625975	0.943046	0.900838	0.0216859	0.0523351	0.930033
Long range non-bonded energy per atom (Oobatake-Ooi, 1977)	0.128115	0.112991	1.4e-116	0.168974	0.127593	0.114646	4.64e-20	0.14374	0.131902	0.110292	2.45e-95	0.24378	0.124537	0.11322	4.24e-26	0.126508	0.122977	0.113749	0.00242946	0.103258	0.124013	0.11253	2.63e-05	0.129841	0.125024	0.113413	6.32e-09	0.129176	0.123693	0.109592	0.00629876	0.162121	0.124896	0.113375	3.65e-11	0.128479	0.130241	0.113385	0.168363	0.189059	0.124289	0.113208	6.63e-15	0.123937	0.123533	0.112906	1.5e-07	0.119757	0.123463
PRILS index (Cornette et al., 1987)	0.81301	0.694762	1.49e-144	0.188484	0.786131	0.704666	1.09e-17	0.134203	0.85566	0.683673	1.62e-109	0.261659	0.784417	0.689487	8.12e-37	0.151761	0.770773	0.693973	0.000341179	0.121996	0.791282	0.69902	2.65e-06	0.145074	0.798377	0.687124	1.36e-15	0.177703	0.69142	0.656685	0.297658	0.0617562	0.788786	0.689473	2.49e-16	0.159134	0.699815	0.665923	0.676513	0.0572564	0.790198	0.691313	5.23e-23	0.157137	0.781777	0.697461	5.42e-09	0.133014	0.773928
Average weighted atomic number or degree based on atomic number in the graph	1.45845	1.18794	8.64e-215	0.230336	1.41796	1.19311	1.79e-36	0.197677	1.50154	1.14876	8.03e-136	0.291968	1.43701	1.22911	1.32e-47	0.173555	1.5222	1.21371	2.11e-14	0.260655	1.43792	1.19966	9.57e-11	0.200012	1.41719	1.22011	8.24e-14	0.166078	1.46383	1.40191	0.413951	0.0484409	1.43152	1.24753	4.76e-15	0.152088	0.806741	1.25044	0.00781059	-0.365253	1.44665	1.21358	5.93e-35	0.19626	1.47698	1.204	7.85e-24	0.229632	1.44504
Partial specific volume (Cohn-Edsall, 1943)	0.0942712	0.0866666	1.92e-63	0.123771	0.0909937	0.0847539	1.89e-10	0.0998277	0.0978094	0.090036	4.27e-28	0.12926	0.0924835	0.0860701	1.35e-18	0.105361	0.0897388	0.0853102	0.0314879	0.0732414	0.0913267	0.0873433	0.0344546	0.0653081	0.0948166	0.0859786	7.1e-11	0.144984	0.0786667	0.0805999	0.579215	-0.0328789	0.0933662	0.0859745	4.32e-10	0.121182	0.114815	0.0855045	0.00031838	0.49451	0.0927344	0.0862771	2.64e-11	0.106019	0.0905908	0.0867153	0.00519342	0.0637106	0.0910939
Average relative fractional occurrence in AL(i) (Rackovsky-Scheraga, 1982)	1.29352	1.2036	1.57e-41	0.0993686	1.337	1.21073	8.01e-18	0.134764	1.25323	1.16518	1.32e-18	0.103545	1.31044	1.23983	8.71e-11	0.0776597	1.19715	1.22405	0.384024	-0.0296397	1.43557	1.24301	1.08e-11	0.209981	1.30237	1.22447	0.000101873	0.0864191	1.51522	1.4886	0.639765	0.0277497	1.28243	1.24217	0.0221599	0.0444021	1.23537	1.30922	0.569493	-0.0780578	1.31356	1.22961	5.88e-09	0.0925745	1.32508	1.23715	2.48e-05	0.096141	1.30991
Normalized frequency of C-terminal non helical region (Chou-Fasman, 1978b)	0.517141	0.488344	5.56e-35	0.0908259	0.550979	0.523402	2.13e-08	0.087772	0.498289	0.443387	4.59e-50	0.175015	0.517531	0.477171	4.16e-26	0.12653	0.540731	0.487577	1.2e-06	0.165448	0.50778	0.471764	0.000197859	0.11495	0.518579	0.477702	1.13e-08	0.126981	0.551304	0.486648	0.000376585	0.211171	0.509909	0.476309	6.21e-08	0.105075	0.450741	0.480974	0.468622	-0.0994574	0.520783	0.477275	1.12e-17	0.136181	0.523051	0.476649	1.19e-10	0.146858	0.536787
Steric parameter (Charton, 1981)	0.244656	0.210096	1.39e-100	0.156735	0.230285	0.198511	8.19e-19	0.138808	0.258266	0.228948	9.63e-33	0.14017	0.238762	0.208533	2.32e-31	0.13947	0.299049	0.216455	7.98e-27	0.36617	0.228565	0.209395	0.00377825	0.0894439	0.225715	0.208255	0.000264744	0.0811138	0.204406	0.186296	0.156881	0.0839533	0.237432	0.208932	1.5e-11	0.131001	0.182778	0.19113	0.772441	-0.0396847	0.243214	0.209601	1.68e-22	0.155259	0.26123	0.211576	1.94e-23	0.227587	0.248476
Optimized side chain interaction parameter (Oobatake et al., 1985)	3.19172	2.84281	1.7e-122	0.173282	3.24843	2.98441	3.37e-17	0.132155	3.17644	2.65979	1.2e-104	0.25566	3.17569	2.79959	7.78e-55	0.186762	3.16172	2.78563	3.3e-08	0.188263	3.21651	2.77276	1.3e-12	0.219221	3.15752	2.77913	1.84e-17	0.189162	3.01284	2.98072	0.794239	0.0154633	3.19884	2.81621	1.6e-22	0.18963	3.12278	2.97127	0.594532	0.0730461	3.17407	2.77816	2.62e-35	0.197306	3.19112	2.77673	2.01e-19	0.20558	3.18777
Entire chain composition of amino acids in extracellular proteins of	2.63299	2.35696	4.56e-123	0.173693	2.47457	2.24991	5.13e-20	0.143568	2.7648	2.48993	1.29e-47	0.170517	2.58665	2.39675	2.05e-23	0.119363	2.67383	2.40451	8.47e-07	0.167766	2.61703	2.41093	2.65e-05	0.129783	2.55734	2.37763	3.1e-07	0.113803	2.35009	2.3428	0.938426	0.00457998	2.6065	2.41916	1.85e-09	0.116684	2.03833	2.28142	0.243666	-0.160009	2.59972	2.39032	1e-16	0.132104	2.64336	2.40895	1.11e-10	0.147101	2.544
AA composition of mt-proteins from fungi and plant (Nakashima et al., 1990)	3.08667	2.84733	9.97e-41	0.0983603	2.87701	2.57596	1.19e-16	0.12982	3.28443	3.2217	0.0351405	0.024774	3.00153	2.89911	0.000482181	0.0417792	3.04927	2.87329	0.0347151	0.0719067	2.98829	2.98128	0.927885	0.00279492	3.00742	2.89062	0.0320273	0.0476771	2.64583	2.611	0.810952	0.0141819	3.03531	2.89981	0.0041019	0.0557112	2.68963	2.71078	0.94793	-0.00896192	3.01192	2.91384	0.0123773	0.0397795	3.01655	2.94793	0.226211	0.027586	2.89994
Information measure for middle helix (Robson-Suzuki, 1976)	7.04481	6.10596	6.89e-82	0.141101	7.10217	6.27101	2.17e-14	0.119725	7.40199	6.02234	2.21e-75	0.216154	6.64781	5.88491	3.21e-23	0.118829	6.74305	6.20852	0.0185546	0.0801732	6.79224	6.00094	9.53e-05	0.120526	6.83076	5.95216	1.48e-09	0.134482	6.16435	5.50087	0.0712671	0.106988	6.50387	5.73288	1.41e-10	0.124536	5.46111	5.50798	0.956326	-0.00751526	6.80055	5.99791	1.45e-14	0.122352	6.76944	6.06506	2.84e-06	0.106752	6.66255
Normalized frequency of chain reversal (Tanaka-Scheraga, 1977)	0.280993	0.253417	1.01e-74	0.13463	0.277449	0.258258	3.01e-09	0.0929454	0.290991	0.251691	3.87e-60	0.19243	0.272754	0.245979	1.91e-28	0.132442	0.290572	0.253818	1.89e-07	0.177518	0.269894	0.24728	0.000336384	0.110742	0.273346	0.248378	3.14e-08	0.123063	0.246759	0.227915	0.0879519	0.101203	0.270759	0.243133	1.35e-12	0.137635	0.263519	0.229891	0.198987	0.176286	0.276367	0.248752	1.63e-17	0.135495	0.279477	0.249299	1.11e-10	0.147105	0.277501
alpha-NH chemical shifts (Bundi-Wuthrich, 1979)	1.1396	0.86451	1.75e-56	0.11657	1.2843	0.994003	2.45e-13	0.114739	1.19014	0.722785	2.67e-75	0.216036	1.00723	0.791233	1.07e-15	0.0959934	0.885868	0.889878	0.960591	-0.00168241	1.06032	0.819726	0.000701167	0.104674	1.12901	0.822166	1.87e-09	0.133638	0.985493	0.717287	0.0395114	0.122131	0.940946	0.730065	4.51e-07	0.0979509	0.903037	0.748176	0.603597	0.0712558	1.05533	0.829958	8.36e-10	0.0976286	0.979472	0.841394	0.00921357	0.0593615	0.989605
Slope in regression analysis x 1.0E1 (Prabhakaran-Ponnuswamy, 1982)	0.0429007	0.0393621	2.03e-58	0.118617	0.0443292	0.0414913	6.04e-10	0.0969905	0.0426106	0.036863	4.73e-58	0.188952	0.0424004	0.0383791	2.4e-29	0.134652	0.0467064	0.0394238	2.66e-12	0.238454	0.0421913	0.0384185	3.82e-05	0.127188	0.0410494	0.0381186	8.09e-06	0.099249	0.0414783	0.0378163	0.0412651	0.121065	0.0422656	0.0385087	1.33e-10	0.124698	0.0365556	0.0373075	0.853595	-0.0253235	0.042643	0.038366	1.43e-19	0.143973	0.0442838	0.038729	4.26e-16	0.185445	0.0439697
TOTFT index (Cornette et al., 1987)	2.59621	2.22911	8.5e-143	0.18732	2.53067	2.30713	5.34e-14	0.117896	2.73059	2.14129	2.4e-132	0.288143	2.49543	2.18816	3.71e-39	0.156743	2.42108	2.21317	0.00205555	0.104965	2.50623	2.21076	1.5e-06	0.148631	2.56634	2.19641	2.73e-17	0.188138	2.18107	2.07582	0.309992	0.0602004	2.50118	2.17203	4.16e-18	0.168434	2.50556	2.1319	0.138437	0.203359	2.51728	2.20253	1.23e-23	0.159432	2.46677	2.21151	1.72e-08	0.12856	2.47221
Weights for alpha-helix at the window position of -3 (Qian-Sejnowski, 1988)	0.36627	0.329645	3.29e-99	0.155639	0.361515	0.333366	7.71e-14	0.117143	0.374135	0.3301	4.2e-59	0.190712	0.360885	0.321584	9.17e-46	0.170033	0.402769	0.332285	8.62e-18	0.293069	0.353177	0.321253	5.63e-06	0.14023	0.352573	0.322338	4.68e-09	0.130286	0.348928	0.307805	0.002295	0.180995	0.359156	0.320113	2.46e-18	0.169596	0.271481	0.309735	0.213838	-0.170608	0.364195	0.323279	1.52e-28	0.176331	0.37616	0.32466	2.2e-22	0.222015	0.369172
Normalized frequency of chain reversal R (Tanaka-Scheraga, 1977)	0.549797	0.467342	1.46e-80	0.139926	0.577504	0.505707	9.46e-14	0.11672	0.569196	0.420289	3.5e-112	0.264886	0.514518	0.452296	5.36e-20	0.109614	0.48176	0.4765	0.795666	0.00881716	0.531155	0.457967	4.59e-05	0.125877	0.542344	0.459986	1.17e-10	0.143298	0.535316	0.432194	0.00172367	0.186052	0.496101	0.438894	7.9e-08	0.104234	0.494963	0.429129	0.375746	0.12156	0.525552	0.461488	3.66e-12	0.110545	0.508263	0.463692	0.000854483	0.0760164	0.510816
Zimm-Bragg parameter s at 20 C (Sueki et al., 1984)	0.212184	0.19219	7.11e-94	0.151309	0.204485	0.187265	5.52e-16	0.126926	0.221392	0.200964	5.04e-42	0.159776	0.207068	0.190525	2.51e-26	0.127094	0.221254	0.193987	2.61e-09	0.202929	0.207119	0.19201	0.000167368	0.116249	0.203762	0.190826	8.56e-06	0.0989773	0.193626	0.184639	0.23821	0.0699422	0.207229	0.189851	4.1e-12	0.134613	0.162259	0.179259	0.324598	-0.135189	0.208644	0.191553	2.37e-16	0.130472	0.21367	0.192621	2.15e-12	0.160192	0.208841
Surface composition of amino acids in nuclear proteins (percent)	2.85654	2.53288	1.13e-107	0.162272	3.03186	2.77802	9.67e-15	0.121349	2.7393	2.18123	1.32e-155	0.312855	2.87857	2.50381	1.97e-55	0.187812	2.72474	2.46569	0.000110483	0.131693	2.90538	2.47164	9.03e-13	0.220766	2.91365	2.47334	2.44e-23	0.22145	3.10026	2.88375	0.099863	0.0975948	2.85501	2.52422	1.45e-17	0.165653	3.49778	2.75768	0.0127224	0.342066	2.86833	2.4719	2.43e-36	0.200317	2.82167	2.4698	4.17e-15	0.17902	2.88472
Normalized frequency of beta-turn (Chou-Fasman, 1978a)	0.366724	0.315891	1.78e-119	0.171097	0.363138	0.330932	4.57e-12	0.108415	0.382995	0.300358	2.58e-122	0.276814	0.352097	0.306157	5.97e-39	0.15631	0.380261	0.315962	3.91e-10	0.213279	0.343511	0.303365	9.54e-06	0.136753	0.352112	0.311826	8.75e-10	0.136354	0.316203	0.287947	0.0925861	0.0997548	0.351467	0.302499	5.78e-18	0.167707	0.291111	0.277267	0.718714	0.0494274	0.356266	0.309974	7.69e-23	0.156519	0.360542	0.307256	3.06e-15	0.179906	0.360421
AA composition of MEM of multi-spanning proteins (Nakashima-Nishikawa, 1992)	4.6185	4.12775	2.15e-64	0.124722	4.19207	3.7393	1.46e-13	0.115814	5.02096	4.68874	5.32e-13	0.0848725	4.44508	4.16884	4e-09	0.0704362	4.70457	4.20778	0.000199845	0.126678	4.49867	4.32493	0.161045	0.0432829	4.40365	4.16673	0.00650717	0.0605086	3.67067	3.70666	0.877366	-0.00914883	4.46331	4.13854	1.68e-05	0.0835398	4.36593	3.73972	0.229529	0.16491	4.49749	4.21618	7.33e-06	0.0713156	4.59409	4.28874	0.000776315	0.0766227	4.37085
Side chain torsion angle phi(AAAR) (Levitt, 1976)	24.2918	19.9584	2.91e-135	0.182235	23.7631	20.2917	6.15e-19	0.139306	24.9303	19.6431	5.08e-90	0.236732	23.9344	19.7045	1.06e-51	0.181155	30.4863	20.4899	3.28e-32	0.403721	22.4419	19.1585	2.52e-06	0.145376	22.1591	19.7342	2.26e-06	0.105166	22.3084	19.1673	0.0298464	0.128861	24.0399	19.9065	2.22e-19	0.174799	13.1667	18.2233	0.10348	-0.223485	24.1354	19.6676	8.71e-34	0.192783	26.17	19.5697	2.8e-35	0.282885	25.3516
Helix-coil equilibrium constant (Ptitsyn-Finkelstein, 1983)	0.291791	0.255662	1.23e-86	0.14523	0.288205	0.255329	1.38e-15	0.125172	0.30911	0.261383	1.97e-67	0.204122	0.276093	0.248805	2.03e-21	0.113773	0.2814	0.25874	0.00790641	0.0904499	0.2787	0.253315	0.000833967	0.103196	0.281021	0.25196	7.51e-08	0.11962	0.250145	0.224212	0.062324	0.110563	0.273672	0.243834	3.21e-11	0.12884	0.227778	0.227363	0.98964	0.00178184	0.280494	0.253188	2.34e-12	0.111544	0.279952	0.254991	9.66e-06	0.100874	0.274382
Normalized frequency of beta-sheet (Chou-Fasman, 1978b)	0.381728	0.354421	1.46e-50	0.110076	0.375661	0.34743	1.02e-13	0.116573	0.400827	0.367616	3.69e-28	0.129413	0.365594	0.351085	9.45e-07	0.058684	0.364284	0.358718	0.516878	0.0220691	0.366318	0.35674	0.212233	0.0385232	0.371938	0.353267	0.000710436	0.0752859	0.310812	0.309573	0.924723	0.00560202	0.367436	0.347983	4.76e-05	0.0789456	0.377222	0.326648	0.116399	0.215501	0.368704	0.354922	0.000493946	0.0554114	0.365375	0.357351	0.158713	0.0321277	0.359358
Conformational parameter of inner helix (Beghin-Dirkx, 1975)	0.31621	0.278381	2.18e-120	0.17176	0.29753	0.268382	4.02e-17	0.131832	0.338748	0.295378	1.29e-62	0.196477	0.303596	0.276073	2.53e-26	0.127088	0.294932	0.280821	0.0603176	0.0639642	0.311354	0.281148	8.6e-06	0.137446	0.311618	0.277194	1.4e-12	0.15757	0.275478	0.265832	0.432807	0.0465098	0.301994	0.272869	1.83e-12	0.136811	0.246111	0.262554	0.568493	-0.0782602	0.307738	0.278755	9.18e-17	0.13227	0.303743	0.281047	6.06e-06	0.10315	0.296601
Weights for beta-sheet at the window position of 0 (Qian-Sejnowski, 1988)	0.609245	0.549523	5.73e-88	0.146368	0.593512	0.532533	3.06e-20	0.144442	0.648066	0.572888	4.72e-61	0.193934	0.578349	0.552862	1.41e-07	0.0630044	0.57674	0.558149	0.184705	0.0451638	0.567446	0.551832	0.210692	0.0386535	0.587897	0.563538	0.00743569	0.0595214	0.481913	0.486747	0.830996	-0.0126538	0.587584	0.546865	1.63e-07	0.101668	0.58463	0.513812	0.175517	0.18593	0.579943	0.559585	0.0017101	0.0498831	0.571753	0.553783	0.0524138	0.0442168	0.567603
Average reduced distance for C-alpha (Rackovsky-Scheraga, 1977)	0.0949991	0.0846089	1.3e-95	0.152734	0.0904923	0.0825992	1.35e-14	0.120676	0.0999708	0.0869272	3.09e-54	0.182426	0.0924321	0.0855899	5.29e-17	0.100317	0.0891066	0.0861484	0.205807	0.0430789	0.0962265	0.0862343	2.76e-06	0.144808	0.0933758	0.0855449	2.63e-07	0.114488	0.090458	0.0847062	0.106369	0.0957676	0.0916314	0.0854689	3.3e-06	0.090289	0.0911296	0.0826073	0.323195	0.135581	0.0931546	0.0858135	1.73e-11	0.107007	0.0929269	0.0862077	1.89e-05	0.0975211	0.0913853
Normalized frequency of N-terminal non helical region (Chou-Fasman, 1978b)	0.39982	0.345845	3.93e-148	0.190839	0.411512	0.374888	2.27e-16	0.128609	0.391085	0.301897	9.17e-169	0.326013	0.402225	0.34541	1.07e-62	0.200146	0.415946	0.345108	5.21e-13	0.246146	0.406489	0.337347	2.2e-15	0.245056	0.389431	0.3445	7.64e-13	0.159425	0.476667	0.422375	0.00359414	0.172821	0.397844	0.345585	2.31e-21	0.184291	0.33037	0.366663	0.357904	-0.126172	0.399995	0.342573	2.61e-37	0.203104	0.410872	0.339744	4.91e-28	0.250476	0.411127
Transmembrane regions of non-mt-proteins (Nakashima et al., 1990)	4.34103	3.80062	2.22e-82	0.141535	3.93528	3.48374	9.87e-14	0.116633	4.72986	4.27127	1.06e-25	0.123272	4.16998	3.81702	5.97e-15	0.0934271	4.50943	3.86742	7.21e-07	0.168834	4.17025	3.933	0.0457628	0.0616902	4.09039	3.82211	0.0013567	0.0712423	3.40087	3.33836	0.784217	0.0162351	4.21939	3.79827	7.39e-09	0.112244	3.59407	3.37175	0.658941	0.0605706	4.20719	3.85884	7.77e-09	0.0918303	4.32744	3.91274	2.07e-06	0.108212	4.11698
Normalized frequency of alpha-helix in alpha+beta class (Palau et al., 1981)	0.403047	0.37351	5.78e-61	0.121255	0.411409	0.386444	2.82e-10	0.0988532	0.405803	0.362548	3.35e-55	0.184098	0.395566	0.361986	1.27e-32	0.142403	0.434859	0.37204	1.23e-13	0.252767	0.382094	0.361025	0.003719	0.089597	0.392714	0.365214	1.74e-07	0.116195	0.376812	0.347978	0.0298402	0.128865	0.393563	0.358228	6.12e-15	0.151474	0.313148	0.352439	0.206757	-0.173278	0.39953	0.364895	5.6e-20	0.14559	0.406547	0.364427	1.29e-14	0.175765	0.401724
Normalized positional residue frequency at helix termini N4'(Aurora-Rose,	0.228425	0.202812	1.16e-113	0.166808	0.236428	0.218446	1.74e-13	0.115457	0.229002	0.181661	5.93e-165	0.322257	0.223371	0.199282	8.03e-39	0.156039	0.213459	0.199519	0.00769687	0.0907581	0.220875	0.196443	3.04e-07	0.158197	0.231632	0.201554	1.17e-18	0.19616	0.230812	0.206073	0.0132336	0.146999	0.221418	0.197907	4.93e-15	0.152001	0.18037	0.200284	0.356404	-0.126567	0.224639	0.199868	4.06e-24	0.161166	0.217438	0.197393	1.18e-08	0.130018	0.223187
PRIFT index (Cornette et al., 1987)	4.11931	3.57806	5.29e-129	0.177901	4.04559	3.69497	3.44e-14	0.118794	4.28727	3.43715	1.05e-114	0.267905	3.98879	3.52894	8.89e-37	0.151676	3.88783	3.57028	0.00226794	0.103964	4.05985	3.57503	3.82e-07	0.156855	4.06105	3.52096	1.11e-15	0.178265	3.64774	3.40833	0.145668	0.086289	3.98747	3.51395	6.5e-16	0.156877	3.72278	3.4856	0.555533	0.0808973	4.02118	3.54228	5.66e-23	0.157009	3.98013	3.57356	7.01e-09	0.132036	3.94843
Normalized frequency of beta-sheet from CF (Palau et al., 1981)	0.380731	0.355148	1.2e-42	0.100751	0.365183	0.333339	3.42e-16	0.127839	0.40574	0.386624	3.27e-10	0.0739157	0.363846	0.357482	0.0353105	0.0251928	0.360585	0.364945	0.618833	-0.0169393	0.373014	0.366036	0.372343	0.0275491	0.369567	0.358416	0.0475362	0.0440617	0.305797	0.320866	0.272871	-0.0650188	0.364034	0.354263	0.0456677	0.0387892	0.369259	0.330936	0.25474	0.156308	0.368428	0.361367	0.0801846	0.0278258	0.367254	0.365699	0.788705	0.00610884	0.353524
Sequence frequency (Jungck, 1978)	190.915	181.341	2.51e-32	0.0871284	186.537	175.973	9.28e-11	0.101519	194.257	188.523	2.86e-05	0.0492092	189.941	182.66	4.63e-08	0.0654139	195.169	182.754	0.00101081	0.111965	193.348	184.019	0.00692006	0.0834068	186.365	181.278	0.039348	0.0458193	187.487	181.416	0.32433	0.0584425	190.197	183.673	0.00274729	0.0581273	170.333	179.938	0.501547	-0.0922293	190.222	182.231	6.29e-06	0.0718353	194.192	183.628	3.26e-05	0.0947097	190.092
ALTFT index (Cornette et al., 1987)	3.49839	3.00945	2.08e-142	0.187061	3.41324	3.12454	1.11e-12	0.111521	3.67233	2.86675	5.21e-148	0.305001	3.36812	2.96632	1.1e-37	0.153629	3.21817	2.98267	0.00869532	0.0893518	3.37069	2.98273	1.67e-06	0.14795	3.478	2.98568	3.8e-17	0.187281	2.98374	2.87694	0.448569	0.0449327	3.3782	2.9444	1.34e-17	0.165824	3.57259	2.88815	0.0417025	0.279555	3.3903	2.98448	2.81e-22	0.154431	3.3	2.98271	1.17e-07	0.120808	3.33243
Composition of amino acids in membrane proteins (percent) (Cedano et al.,	2.51813	2.32522	4.35e-48	0.107249	2.34891	2.13588	1.56e-15	0.124935	2.66186	2.56631	1.83e-05	0.0503818	2.46563	2.38783	0.000310719	0.0431645	2.47116	2.3703	0.0972735	0.0564634	2.54332	2.44869	0.0945622	0.0516289	2.45038	2.37231	0.05215	0.0431812	2.33855	2.34143	0.976824	-0.00172238	2.47109	2.39117	0.0219514	0.0444718	1.89815	2.24381	0.140646	-0.202227	2.47969	2.39345	0.00277071	0.0475871	2.50988	2.42448	0.0393719	0.0469652	2.40854
Relative mutability (Dayhoff et al., 1978b)	32.16	29.4236	9.31e-60	0.120011	33.1261	30.9466	1.21e-09	0.0952649	32.1819	27.3939	1.37e-73	0.213502	31.5987	29.0391	1.09e-20	0.111658	31.7691	28.9678	0.000270804	0.124037	30.2121	28.1745	0.003441	0.0903464	31.6439	29.5175	3.59e-05	0.0918984	33.458	29.0371	0.00111446	0.193539	31.8322	29.0275	3.36e-10	0.121937	31.0741	28.4422	0.388073	0.118452	31.294	29.0726	1.09e-09	0.0969578	30.9337	28.4195	1.02e-06	0.111415	31.577
Hydrophobicity (Zimmerman et al., 1968)	1.03411	0.96937	3.09e-32	0.0869987	1.01163	0.940418	6.82e-10	0.0966899	1.06675	1.00188	1.39e-13	0.0869964	1.01329	0.984664	0.00152797	0.0379351	0.942623	0.965521	0.366125	-0.0307719	1.0166	0.982187	0.137207	0.0458989	1.03407	1.00212	0.0620439	0.0414931	0.941855	0.923333	0.653765	0.0265941	1.02762	0.977438	0.000551817	0.0670488	1.08074	0.946239	0.165581	0.190303	1.00857	0.991954	0.169909	0.021828	0.982315	0.977039	0.756991	0.00705348	0.983554
Optimized transfer energy parameter (Oobatake et al., 1985)	1.36692	1.3735	0.434674	-0.00574985	1.38944	1.32471	0.0001099	0.0606064	1.36084	1.428	3.63e-06	-0.0544666	1.36059	1.39967	0.00488962	-0.0336845	1.27789	1.36694	0.0228608	-0.0774957	1.39942	1.39306	0.861312	0.00539504	1.33958	1.40986	0.00629461	-0.0607523	1.30542	1.33431	0.650401	-0.0268708	1.39061	1.40582	0.499839	-0.0130962	1.62796	1.3522	0.0818738	0.238824	1.34131	1.39979	0.00155735	-0.0503179	1.3431	1.38499	0.11601	-0.0358282	1.35525
Composition of amino acids in anchored proteins (percent) (Cedano et al.,	2.17799	2.07664	1.14e-20	0.0686172	2.06001	1.89531	5.61e-15	0.12243	2.26534	2.29673	0.0957076	-0.0195915	2.15453	2.15077	0.834911	0.00249447	2.09133	2.11479	0.644941	-0.0156896	2.23032	2.19612	0.468451	0.0223889	2.15988	2.12857	0.347717	0.0208805	2.11478	2.1509	0.661776	-0.0259373	2.15389	2.16713	0.651716	-0.0087609	1.7963	2.05332	0.189525	-0.180067	2.16285	2.14576	0.475955	0.0113366	2.16591	2.171	0.883086	-0.00335215	2.09438
p-Values of thermophilic proteins based on the distributions of B values	0.061217	0.0530086	2.99e-143	0.187622	0.063753	0.0587991	2.08e-12	0.110145	0.0605234	0.0451749	2.5e-222	0.374898	0.0605112	0.0517001	8.56e-65	0.203568	0.0582487	0.0517604	1.18e-05	0.14925	0.0585984	0.0505049	1.17e-09	0.187976	0.0619365	0.0518512	7.59e-26	0.233899	0.0628986	0.0558262	0.00682021	0.160556	0.0608537	0.0517335	2.58e-27	0.210278	0.050463	0.0544304	0.516056	-0.0891246	0.0602119	0.0514628	3.46e-37	0.202754	0.0584363	0.0508927	1.88e-14	0.174659	0.0604611
Weighted average eigenvalue based on the atomic numbers	2.4589	2.17733	2.27e-78	0.137963	2.31936	2.06844	3.37e-14	0.118837	2.59661	2.34987	3.75e-27	0.12693	2.396	2.16875	3.74e-21	0.113006	2.85424	2.24747	1.03e-17	0.29235	2.3493	2.1721	0.00375792	0.0894962	2.26665	2.16756	0.0254393	0.0496918	2.07443	1.94057	0.267443	0.0657601	2.41003	2.17479	2.3e-09	0.116002	1.64204	1.98444	0.203439	-0.174552	2.42267	2.17883	1.9e-14	0.121806	2.58331	2.19538	2.85e-17	0.192786	2.45715
Weights for alpha-helix at the window position of 4 (Qian-Sejnowski, 1988)	0.470769	0.442892	3.13e-28	0.0810987	0.470371	0.440608	6.42e-08	0.0847248	0.48676	0.454778	8.59e-16	0.0946186	0.454648	0.431835	1.4e-08	0.0679129	0.440763	0.443625	0.810633	-0.00815831	0.462617	0.444872	0.0963409	0.0513525	0.473354	0.433049	7.31e-08	0.119724	0.401333	0.384131	0.35918	0.0543696	0.448762	0.425715	0.000302479	0.0701339	0.451296	0.404355	0.282782	0.14741	0.463073	0.437684	2.87e-06	0.0744367	0.452489	0.444487	0.312042	0.0230445	0.451223
A parameter of charge transfer capability (Charton-Charton, 1983)	0.252151	0.221532	1.52e-23	0.0736045	0.294983	0.269701	0.000279521	0.0569387	0.229068	0.160617	9.35e-56	0.185053	0.25185	0.205055	5.65e-22	0.115353	0.286311	0.209936	5.31e-08	0.185389	0.217509	0.193227	0.0469888	0.0613451	0.247413	0.210166	4.16e-05	0.0911461	0.231884	0.194187	0.112688	0.0940761	0.26064	0.205661	3.29e-12	0.135216	0.185185	0.195402	0.851088	-0.0257622	0.248389	0.205393	2.67e-11	0.105996	0.249395	0.198388	2.46e-08	0.127134	0.281816
Normalized positional residue frequency at helix termini N4 (Aurora-Rose,	0.586641	0.533625	6.01e-66	0.126263	0.569192	0.521499	8.72e-13	0.112036	0.610362	0.555189	9.81e-30	0.133207	0.572134	0.529581	1.06e-17	0.102565	0.586949	0.54376	0.00269419	0.10219	0.592121	0.539427	4.78e-05	0.125598	0.570409	0.52811	4.6e-06	0.101903	0.554	0.536803	0.479621	0.0419148	0.564847	0.524549	4.48e-07	0.0979753	0.466852	0.50864	0.454349	-0.102677	0.579926	0.533239	2.03e-12	0.111863	0.589724	0.540765	3.28e-07	0.116426	0.57403
Heat capacity (Hutchens, 1970)	13.8275	12.5818	2.21e-69	0.129603	14.3857	13.1241	3.96e-17	0.131859	13.4054	11.6967	3.34e-53	0.180618	13.9476	12.6585	4.94e-28	0.131417	13.3761	12.6111	0.0204046	0.0789628	15.1073	12.7855	2.58e-14	0.235417	13.8401	12.3317	1.7e-12	0.156974	15.8215	15.1108	0.255903	0.0673709	13.5061	12.7402	6.86e-05	0.0772748	15.7852	14.0193	0.211909	0.171329	14.0691	12.4938	1.7e-24	0.162518	14.305	12.7316	2.01e-12	0.160393	14.107
Weights for alpha-helix at the window position of 2 (Qian-Sejnowski, 1988)	0.477068	0.426508	1.47e-60	0.120839	0.496606	0.451991	6.6e-11	0.102322	0.487331	0.401741	4e-74	0.214297	0.455681	0.407976	7.68e-23	0.117784	0.460637	0.427166	0.02032	0.079016	0.46194	0.415623	0.000307091	0.111475	0.472112	0.410686	1.48e-11	0.150131	0.409942	0.375504	0.132026	0.0893245	0.445185	0.4004	4.5e-09	0.113851	0.437407	0.384393	0.314352	0.138082	0.466803	0.414131	1.06e-15	0.127576	0.461337	0.419188	9.8e-06	0.100806	0.460619
AA composition of MEM of single-spanning proteins (Nakashima-Nishikawa, 1992)	5.96286	5.45256	1.63e-33	0.0887996	5.28144	4.71079	5.03e-11	0.102959	6.51626	6.51475	0.982497	0.000257982	5.7774	5.54298	0.000681083	0.0406614	6.27104	5.59979	0.000624484	0.116506	5.83452	5.81145	0.899414	0.0039034	5.67769	5.50479	0.175853	0.0300999	4.47368	4.74845	0.409833	-0.0488695	5.8182	5.52056	0.00745279	0.0519392	5.96315	4.91182	0.167454	0.189464	5.85464	5.60257	0.00623312	0.0435021	6.03682	5.74608	0.0296066	0.0495877	5.66399
Weights for alpha-helix at the window position of 0 (Qian-Sejnowski, 1988)	0.528914	0.481531	4.12e-54	0.114013	0.528184	0.483828	3.11e-11	0.104073	0.545257	0.488337	2.19e-32	0.139361	0.512621	0.46797	2.5e-20	0.110596	0.550846	0.486683	5.77e-06	0.154476	0.520767	0.474119	0.000220568	0.1141	0.504722	0.46995	0.000128062	0.0851751	0.492696	0.457662	0.132741	0.0891597	0.506919	0.46106	2.21e-09	0.116125	0.406481	0.444786	0.477775	-0.097421	0.519497	0.473212	1.18e-12	0.113058	0.534707	0.478	1.43e-09	0.137986	0.522331
Normalized frequency of zeta L (Maxfield-Scheraga, 1976)	0.780905	0.641999	1.98e-99	0.155815	0.789081	0.670438	1.06e-16	0.130032	0.789159	0.61401	2.12e-66	0.202509	0.767909	0.621781	2e-43	0.16545	1.0232	0.656057	1.09e-30	0.393461	0.700984	0.601546	0.000155177	0.116832	0.700122	0.623942	8.98e-05	0.0871006	0.708841	0.618485	0.0987492	0.0979171	0.772497	0.623551	9.95e-18	0.166496	0.421481	0.602921	0.121135	-0.212749	0.774123	0.621689	8.51e-28	0.17386	0.85031	0.618383	6.81e-31	0.263727	0.827022
Normalized frequency of left-handed helix (Tanaka-Scheraga, 1977)	1.20395	1.02363	6.95e-93	0.150492	1.28532	1.1571	1.03e-11	0.106591	1.14989	0.838707	2.16e-112	0.265139	1.2138	0.999226	2.23e-51	0.180568	1.44194	1.01333	2.29e-24	0.347742	1.08583	0.940034	4.34e-05	0.126293	1.17428	1.01109	7.75e-10	0.136783	1.30427	1.03564	8.33e-05	0.233738	1.21123	1.01434	1.89e-17	0.165057	0.90987	0.960174	0.74891	-0.0439243	1.21202	0.991468	1.97e-31	0.185573	1.25086	0.962673	1.1e-26	0.243978	1.29828
Normalized positional residue frequency at helix termini N'(Aurora-Rose,	0.304891	0.290983	2.68e-22	0.0714854	0.316978	0.302836	1.17e-05	0.0686834	0.305524	0.281466	2.35e-30	0.134672	0.297503	0.27973	6.88e-15	0.0932123	0.297356	0.280181	0.0076525	0.0908243	0.286661	0.279893	0.242986	0.036056	0.301863	0.282349	5.1e-06	0.101427	0.260203	0.256042	0.687452	0.0238534	0.30273	0.278599	1.06e-10	0.125376	0.314074	0.269419	0.0617403	0.256436	0.296815	0.28139	3.65e-07	0.0809002	0.291617	0.279982	0.00667055	0.0618427	0.301755
Negative charge (Fauchere et al., 1988)	0.162764	0.140992	2.26e-17	0.0624137	0.205258	0.195789	0.127925	0.023855	0.139415	0.0775748	2.68e-83	0.227512	0.162922	0.114516	3.31e-36	0.150436	0.188088	0.126259	8.25e-08	0.182685	0.141697	0.112396	0.00282685	0.0922197	0.174036	0.115346	2.88e-16	0.181919	0.130435	0.0717378	0.000306219	0.214389	0.159339	0.115097	1.59e-12	0.137195	0.111111	0.098659	0.761255	0.041695	0.168695	0.115886	1.03e-24	0.163283	0.163196	0.116678	3.27e-10	0.143316	0.18231
Beta-coil equilibrium constant (Ptitsyn-Finkelstein, 1983)	1.07748	0.981687	8.11e-44	0.102185	0.967824	0.84072	8.6e-20	0.142692	1.18943	1.16823	0.0642037	0.0217639	1.02423	1.01901	0.640151	0.00559547	1.0535	1.02241	0.334917	0.032832	1.0296	1.04288	0.647828	-0.0141059	1.03203	1.02048	0.577329	0.012392	0.79942	0.885962	0.0799059	-0.103869	1.03377	1.01785	0.377235	0.0171384	1.02222	0.924872	0.434463	0.10726	1.03629	1.02699	0.532489	0.00992735	1.04068	1.03656	0.847889	0.00437231	0.983839
Relative preference value at C3 (Richardson-Richardson, 1988)	0.674962	0.576817	9.44e-197	0.220343	0.675615	0.619864	4.79e-15	0.122741	0.69268	0.527213	3.96e-229	0.380662	0.656491	0.555732	1.29e-83	0.232066	0.664577	0.567537	1.34e-10	0.218899	0.65343	0.55785	1.52e-12	0.218546	0.662888	0.555411	8.54e-29	0.247761	0.630435	0.567161	0.00978146	0.153301	0.651671	0.549736	4.94e-34	0.236262	0.744444	0.584579	0.00803323	0.36395	0.660773	0.557612	5.56e-50	0.236586	0.658596	0.560842	1.75e-22	0.222544	0.653235
Relative preference value at C1 (Richardson-Richardson, 1988)	0.805799	0.722535	4.56e-68	0.128335	0.881356	0.8297	3.21e-07	0.0800848	0.754976	0.563232	8.87e-158	0.315064	0.815593	0.717163	4.51e-35	0.147941	0.774608	0.718613	0.0118554	0.0856936	0.821029	0.699176	2.57e-09	0.18403	0.8246	0.713703	2.9e-14	0.169106	0.978551	0.846815	0.0013522	0.190251	0.801512	0.720993	8.93e-10	0.118955	0.775926	0.755364	0.822379	0.0308062	0.812241	0.710249	1.78e-22	0.155172	0.799516	0.70518	3.52e-10	0.14306	0.830628
Weights for alpha-helix at the window position of 3 (Qian-Sejnowski, 1988)	0.579589	0.539131	1.19e-41	0.0995198	0.597154	0.561389	4.05e-08	0.0860115	0.589351	0.519537	1.86e-50	0.175727	0.559816	0.520265	1.05e-16	0.0993425	0.557053	0.539835	0.217601	0.0419808	0.572807	0.530085	0.000652114	0.105287	0.574577	0.521773	3.46e-09	0.131395	0.525101	0.491694	0.140422	0.0874293	0.549244	0.512679	1.33e-06	0.0938652	0.539444	0.496114	0.404867	0.114313	0.570107	0.526362	1e-11	0.108259	0.565506	0.533097	0.000480295	0.0795962	0.565149
Relative preference value at Mid (Richardson-Richardson, 1988)	0.427984	0.387453	1.32e-61	0.12191	0.425109	0.395797	9.43e-09	0.0899601	0.442443	0.381134	1.24e-51	0.177837	0.414812	0.379032	8.96e-20	0.10895	0.431034	0.393304	0.000880682	0.11328	0.415523	0.380258	0.000504603	0.107429	0.415804	0.382648	7.86e-06	0.0993824	0.416522	0.38961	0.162607	0.0828092	0.410447	0.372089	9.06e-10	0.11891	0.292593	0.366922	0.0914879	-0.23164	0.419208	0.383312	1.08e-11	0.108094	0.422712	0.384287	3.23e-07	0.116491	0.421548
Surrounding hydrophobicity in beta-sheet (Ponnuswamy et al., 1980)	1.39524	1.29631	3.52e-47	0.106192	1.36178	1.26479	2.01e-11	0.105072	1.4221	1.32192	1.51e-19	0.106369	1.38647	1.32584	5.66e-08	0.0649878	1.30257	1.30546	0.926388	-0.00314571	1.41295	1.32799	0.00328018	0.0908055	1.42867	1.31984	1.7e-07	0.116303	1.36612	1.39558	0.604793	-0.0306843	1.37924	1.33337	0.0110763	0.0493066	1.17833	1.3167	0.276448	-0.149365	1.39572	1.32032	3.83e-07	0.0807522	1.3618	1.32103	0.0546807	0.0437993	1.36102
Average eigenvalue of the Laplacian matrix of the the graph	1.30618	1.14884	1.32e-111	0.165264	1.20423	1.09848	8.08e-12	0.107143	1.39407	1.22178	5.04e-59	0.190581	1.27323	1.1539	2.26e-26	0.127211	1.43634	1.16412	1.69e-16	0.28112	1.24045	1.13514	0.000219806	0.114127	1.23221	1.16014	0.000526361	0.0770973	1.18189	1.10725	0.17424	0.0805753	1.28141	1.15991	3.42e-11	0.128662	0.823315	1.10704	0.0218763	-0.314729	1.281	1.15364	1.2e-17	0.136051	1.33123	1.14409	2.18e-18	0.19953	1.28078
Alpha-helix indices for beta-proteins (Geisow-Roberts, 1980)	0.686855	0.641536	2.87e-58	0.118459	0.696877	0.639719	6.12e-20	0.143269	0.689433	0.644368	3.51e-27	0.127003	0.678632	0.641456	7.43e-16	0.0965229	0.681755	0.651529	0.0198015	0.0793465	0.717572	0.64824	4.27e-09	0.181451	0.668391	0.629573	5.75e-06	0.100859	0.756116	0.707421	0.0474763	0.117571	0.661034	0.642644	0.013983	0.0477036	0.658889	0.679269	0.702823	-0.0523554	0.684445	0.637549	1.55e-14	0.122215	0.700973	0.649256	2.82e-09	0.135479	0.678478
AA composition of mt-proteins (Nakashima et al., 1990)	3.19219	2.97073	2.38e-22	0.0715726	2.93703	2.63531	2.1e-11	0.104975	3.41922	3.44226	0.554705	-0.00694653	3.10251	3.02317	0.0338123	0.0254026	3.18809	2.99361	0.0664962	0.0624861	3.04733	3.11244	0.512125	-0.0202436	3.12763	3.02159	0.124922	0.0341205	2.75009	2.74459	0.976698	0.0017318	3.12357	3.01706	0.0765473	0.0343758	2.8713	2.79155	0.847844	0.0263303	3.12021	3.04353	0.124589	0.0244252	3.11256	3.07573	0.611802	0.0115684	3.00715
Localized electrical effect (Fauchere et al., 1988)	0.0565215	0.051597	1.98e-77	0.137112	0.0571177	0.0546905	1.6e-05	0.0676012	0.0569326	0.0474083	1.12e-113	0.266677	0.0557689	0.0509027	3.98e-30	0.136536	0.0558307	0.0502266	4.49e-06	0.156267	0.0532401	0.0499335	0.0022208	0.0944757	0.0565804	0.051304	4.42e-11	0.146556	0.0530145	0.0500557	0.128276	0.0902014	0.0566022	0.0512374	1.23e-14	0.14976	0.0483333	0.0496775	0.767084	-0.0406464	0.0555261	0.0507853	7.11e-17	0.132751	0.0544407	0.050024	3.99e-08	0.125199	0.0558292
Normalized positional residue frequency at helix termini N" (Aurora-Rose,	0.234643	0.218135	3.65e-34	0.0897027	0.237894	0.215466	6.13e-15	0.122253	0.234598	0.220283	2.77e-11	0.0782999	0.232875	0.220664	4.56e-08	0.0654474	0.237753	0.217453	0.00125868	0.109843	0.224088	0.220772	0.564915	0.0177739	0.231491	0.21658	0.000290886	0.0805739	0.238464	0.235405	0.787118	0.0160115	0.235927	0.22514	0.00319333	0.0572306	0.184815	0.218269	0.181477	-0.183394	0.230964	0.217863	8.94e-06	0.0706384	0.230421	0.219747	0.0118312	0.0573806	0.231755
Interior composition of amino acids in intracellular proteins of mesophiles	3.38899	3.1365	3.04e-34	0.0898124	3.052	2.801	3.19e-09	0.0927904	3.66751	3.62365	0.198064	0.0151353	3.29231	3.16853	0.000226902	0.0441319	3.46025	3.19092	0.00461345	0.0964736	3.3607	3.27882	0.354423	0.0285975	3.22963	3.15906	0.258776	0.0251112	2.66012	2.81745	0.313507	-0.0597645	3.3342	3.15656	0.00102737	0.0637228	3.21426	2.8777	0.35763	0.126244	3.31695	3.19659	0.00735284	0.04263	3.40684	3.25167	0.0165701	0.0546214	3.22699
Information measure for pleated-sheet (Robson-Suzuki, 1976)	4.26256	3.92222	1.69e-52	0.112242	4.22366	3.98072	2.13e-07	0.0812908	4.44064	3.90519	2.02e-48	0.172009	4.10227	3.82732	2.14e-14	0.0914753	4.14566	3.94169	0.0525002	0.0660262	4.08267	3.88453	0.0342543	0.0653808	4.18829	3.85493	6.82e-07	0.110451	3.52899	3.60816	0.615944	-0.0297407	4.09768	3.76495	9.53e-09	0.111409	4.2537	3.69543	0.153014	0.196128	4.15063	3.87408	9.67e-09	0.0912407	4.11186	3.90219	0.00255882	0.068761	4.07958
Weights for alpha-helix at the window position of 1 (Qian-Sejnowski, 1988)	0.552782	0.500034	2.82e-36	0.0925768	0.55275	0.494687	5.22e-10	0.097353	0.583479	0.51863	2.65e-24	0.119635	0.521429	0.486294	1.03e-07	0.0636921	0.524493	0.510706	0.48216	0.0239305	0.539982	0.496557	0.0129434	0.0767551	0.537634	0.491928	0.00023241	0.0818554	0.466783	0.439382	0.383473	0.0516762	0.507513	0.474608	0.00149616	0.061636	0.530185	0.453049	0.291149	0.144872	0.535254	0.495575	9.3e-06	0.0705031	0.532804	0.500927	0.0140052	0.0560125	0.519501
Normalized frequency of middle helix (Crawford et al., 1973)	0.417469	0.385177	1.4e-68	0.128829	0.430772	0.408814	3.97e-08	0.0860621	0.410387	0.352871	1.15e-92	0.240263	0.417285	0.380268	1.01e-34	0.147159	0.417638	0.389526	0.00124142	0.109978	0.42806	0.379778	4.09e-10	0.193112	0.418833	0.380038	4.09e-12	0.154227	0.431217	0.388231	0.00403134	0.170677	0.410756	0.378502	4.13e-11	0.12812	0.383704	0.379007	0.889204	0.0191176	0.421	0.381153	2.47e-23	0.158331	0.42323	0.382789	1.9e-12	0.160578	0.421513
Normalized frequency of beta-sheet (Crawford et al., 1973)	0.443389	0.399821	1.04e-92	0.150347	0.436158	0.412957	3.47e-07	0.079858	0.458107	0.383939	2e-105	0.256627	0.432383	0.39437	3.12e-28	0.131912	0.421609	0.399839	0.0295141	0.0741167	0.43111	0.396748	0.000133268	0.117997	0.446411	0.398587	1.08e-13	0.165291	0.363971	0.368615	0.767515	-0.0175276	0.434492	0.389794	8.71e-16	0.156181	0.423148	0.380153	0.250565	0.15769	0.436702	0.398228	8.26e-17	0.132469	0.426707	0.397703	1.32e-05	0.0993273	0.428358
Relative preference value at C-cap (Richardson-Richardson, 1988)	0.856584	0.742163	1.83e-61	0.121766	0.880608	0.783941	1.62e-10	0.100187	0.8401	0.695514	1.33e-41	0.158934	0.86003	0.719737	9.76e-37	0.151589	1.1419	0.74763	1.16e-31	0.400059	0.780415	0.691017	0.00113395	0.10053	0.790263	0.716449	0.000319308	0.0800363	0.805797	0.720408	0.124807	0.0910303	0.860605	0.732613	1.6e-12	0.137168	0.561111	0.69984	0.250482	-0.157718	0.867955	0.713229	5.57e-26	0.167711	0.947942	0.708503	5.68e-30	0.259527	0.932134
Entire chain composition of amino acids in intracellular proteins of	3.06967	2.90946	2.13e-32	0.0872287	3.0591	2.8942	3.42e-09	0.0926108	3.06744	2.92847	5.47e-10	0.0729702	3.07786	2.91506	2.15e-13	0.087857	2.92727	2.88788	0.529586	0.0214043	3.233	2.97925	1.04e-05	0.136203	3.07622	2.87595	1.37e-06	0.107393	3.05965	3.05223	0.943691	0.00418765	3.06841	2.92081	3.85e-05	0.0799071	3.24222	2.96449	0.253984	0.156557	3.08366	2.90637	2.14e-09	0.0952242	3.09131	2.95103	0.000917631	0.0755631	3.04056
Normalized relative frequency of helix end (Isogai et al., 1980)	0.346193	0.316999	4.97e-49	0.108335	0.341918	0.308982	9.42e-14	0.116729	0.355957	0.330108	2.59e-18	0.102648	0.338601	0.315834	8.9e-13	0.0855477	0.399592	0.324361	9.99e-16	0.27376	0.316814	0.312527	0.596641	0.0163434	0.328937	0.319025	0.0923141	0.037431	0.291913	0.281602	0.53735	0.0365727	0.341192	0.315462	6.45e-07	0.0966187	0.247037	0.292822	0.206855	-0.173241	0.341866	0.317873	1.35e-08	0.0903469	0.355177	0.316183	1.42e-10	0.146259	0.347631
Interior composition of amino acids in extracellular proteins of mesophiles	3.05526	2.76073	9.27e-73	0.132805	2.80548	2.57036	6.48e-12	0.107637	3.27149	3.03534	4.04e-19	0.105095	2.9736	2.7813	3.22e-13	0.0872023	3.09641	2.79023	5.48e-05	0.13741	2.99984	2.83175	0.0149685	0.0751434	2.90827	2.77207	0.00538504	0.0618871	2.45226	2.53609	0.509616	-0.0390994	3.04052	2.79173	5.33e-09	0.113307	2.63833	2.55729	0.780951	0.038161	2.97544	2.79106	1.65e-07	0.0832556	3.04459	2.81892	9.4e-06	0.101009	2.90909
Interior composition of amino acids in intracellular proteins of thermophiles	3.66974	3.45927	7.99e-23	0.0723868	3.27168	3.01548	2.45e-09	0.0934721	3.98236	4.08403	0.00429517	-0.0335808	3.57229	3.52746	0.198022	0.0154069	3.68396	3.52745	0.112043	0.0541088	3.69312	3.66241	0.738534	0.010308	3.52312	3.50115	0.734334	0.0075462	2.83333	3.14241	0.0512617	-0.115627	3.61254	3.52858	0.135151	0.0289995	3.65111	3.21836	0.250918	0.157572	3.60479	3.5496	0.23616	0.0188404	3.68888	3.62072	0.311212	0.023084	3.47381
Relative population of conformational state A (Vasquez et al., 1983)	0.10801	0.100697	8.03e-57	0.116931	0.108555	0.101055	2.74e-13	0.1145	0.107955	0.0994238	2.11e-35	0.146052	0.107762	0.101653	1.64e-16	0.0987065	0.116027	0.102328	1.75e-10	0.217527	0.105146	0.100592	0.0153942	0.0748292	0.105473	0.101221	0.00205407	0.0685422	0.109962	0.104925	0.18794	0.078083	0.107896	0.102344	4.09e-06	0.0894287	0.083963	0.101586	0.028756	-0.300208	0.107797	0.101184	1.78e-11	0.106937	0.110189	0.101129	1.09e-10	0.14718	0.108837
Normalized frequency of alpha-helix in all-alpha class (Palau et al., 1981)	0.131829	0.1146	8.11e-156	0.195797	0.128362	0.115111	6.45e-24	0.158045	0.136399	0.111425	1.11e-120	0.274928	0.129093	0.117752	5.76e-25	0.123542	0.12348	0.116209	0.0160627	0.0819829	0.130505	0.115798	1.22e-07	0.163447	0.131519	0.11813	6.12e-11	0.145478	0.120174	0.121861	0.765762	-0.0176637	0.13038	0.118647	8.42e-11	0.126052	0.0933333	0.11568	0.069142	-0.249478	0.129415	0.117237	4.11e-17	0.133779	0.127249	0.115925	2.94e-08	0.126431	0.125752
Normalized frequency of left-handed alpha-helix (Maxfield-Scheraga, 1976)	1.07537	0.891287	1.11e-74	0.134593	1.13532	1.00485	1.55e-09	0.0946399	1.03618	0.744652	1.43e-75	0.216432	1.08197	0.856427	5.42e-44	0.166572	1.45625	0.890426	6.5e-31	0.39499	0.939395	0.798491	0.000466766	0.108073	0.996275	0.864575	1.14e-05	0.0976064	1.05646	0.865925	0.0194592	0.138632	1.08651	0.871348	4.82e-16	0.157583	0.672037	0.819591	0.407201	-0.113746	1.08627	0.849303	2.48e-28	0.175634	1.17892	0.826888	2.62e-30	0.261067	1.19228
Normalized frequency of bata-structure (Nagano, 1973)	0.312848	0.289224	3.97e-55	0.115115	0.327091	0.312287	1.03e-05	0.0691161	0.309475	0.260723	5.61e-105	0.25607	0.308351	0.280461	4.9e-31	0.138703	0.306395	0.290201	0.0207581	0.0787425	0.320903	0.281966	3.11e-10	0.194433	0.310621	0.280191	1.38e-11	0.150358	0.308667	0.294082	0.205166	0.0751327	0.301748	0.277007	1.73e-10	0.12393	0.341667	0.284588	0.0344791	0.290263	0.312374	0.281941	3.11e-21	0.150478	0.314179	0.284509	1.19e-10	0.14686	0.312129
Composition of amino acids in extracellular proteins (percent) (Cedano et	2.28259	2.21615	3.84e-11	0.0486515	2.16457	2.06317	6.06e-07	0.078184	2.37116	2.42784	0.00066403	-0.0400297	2.25792	2.2445	0.419872	0.00965491	2.33083	2.23597	0.043001	0.0689107	2.27004	2.27888	0.837306	-0.00634112	2.22822	2.23364	0.861137	-0.0038897	2.16551	2.14929	0.836178	0.0122601	2.26785	2.25231	0.566827	0.0111163	1.9537	2.147	0.279479	-0.148426	2.26271	2.2466	0.466374	0.0115842	2.29821	2.26562	0.30327	0.0234662	2.23552
Weights for alpha-helix at the window position of 6 (Qian-Sejnowski, 1988)	0.281506	0.268675	1.9e-21	0.069999	0.299781	0.287673	7.82e-05	0.0618949	0.273441	0.245164	3.89e-47	0.169623	0.279555	0.2615	8.17e-18	0.102918	0.250387	0.262459	0.048169	-0.0672818	0.28657	0.263347	1.64e-05	0.13311	0.289548	0.260309	1.35e-13	0.164622	0.292986	0.268992	0.0152657	0.143944	0.276479	0.26004	9.65e-07	0.0950937	0.335185	0.277877	0.0182159	0.324168	0.279819	0.261429	6.53e-11	0.103885	0.269801	0.263073	0.0937379	0.0382049	0.278603
Weighted second smallest eigenvalue of the weighted Laplacian matrix	3.37271	3.10004	6.31e-51	0.110487	3.27894	3.01341	2.53e-11	0.104553	3.58431	3.2663	1.59e-29	0.132707	3.20877	3.05507	9.69e-08	0.0638296	3.23759	3.12909	0.196252	0.0440026	3.30291	3.10319	0.00765286	0.0823673	3.21114	3.0607	0.00580524	0.0613429	3.04205	2.96277	0.556946	0.0348269	3.18312	3.01571	0.000246707	0.0711528	3.08937	3.02443	0.837831	0.0280867	3.24144	3.08116	3.8e-05	0.0655139	3.27264	3.11119	0.00367082	0.0662267	3.18273
Weights for coil at the window position of -6 (Qian-Sejnowski, 1988)	0.201041	0.189384	3.79e-32	0.0868739	0.213104	0.204468	6.38e-05	0.0626519	0.19587	0.170007	9.46e-67	0.203058	0.199598	0.184623	3.12e-21	0.113233	0.188359	0.185156	0.474119	0.0243718	0.199675	0.182765	2.81e-05	0.12938	0.204012	0.185851	1.06e-09	0.135673	0.192319	0.185201	0.359682	0.0543129	0.200218	0.183205	2.05e-11	0.130117	0.237222	0.196293	0.0357381	0.288267	0.199291	0.184899	9.15e-12	0.10847	0.194431	0.183503	0.00025165	0.0834511	0.200233
Normalized frequency of N-terminal beta-sheet (Chou-Fasman, 1978b)	0.449268	0.424639	1.07e-27	0.0802817	0.450355	0.428535	1.46e-05	0.067931	0.456216	0.421418	1.03e-24	0.120712	0.441562	0.421063	1.37e-08	0.067957	0.425758	0.42868	0.779785	-0.00951989	0.448736	0.423648	0.00672748	0.0836964	0.44675	0.423344	0.000552997	0.0768017	0.437478	0.390303	0.00648866	0.161538	0.440517	0.41868	0.000167504	0.0730538	0.451296	0.399802	0.203784	0.174419	0.442482	0.424097	0.000140896	0.0605423	0.438087	0.425202	0.0613327	0.0426523	0.440388
Weighted maximum eigenvalue based on the atomic numbers	6.3129	5.76868	1.74e-40	0.0980536	6.21327	5.86687	0.000100646	0.0609418	6.43779	5.73507	4.21e-28	0.129275	6.24083	5.61597	7.34e-22	0.115031	7.47204	5.81236	8.67e-18	0.293042	6.16507	5.56536	0.000263991	0.112681	5.81833	5.61038	0.0836723	0.038464	5.91814	5.37315	0.0773171	0.104774	6.25432	5.62949	4.33e-09	0.113979	3.96143	5.41072	0.0408625	-0.280716	6.28762	5.62305	1.28e-14	0.122613	6.77077	5.64166	8.68e-20	0.207673	6.57713
Hydrophobicity coefficient in RP-HPLC, C8 with 0.1%TFA/MeCN/H2O (Wilce et al.	3.11038	2.90515	3.83e-36	0.0923983	2.90127	2.70077	3.99e-10	0.0980116	3.3066	3.17101	1.44e-06	0.0566708	3.02648	2.96532	0.0245968	0.0269032	2.91576	2.94789	0.674066	-0.0143199	3.12249	3.00422	0.0944854	0.051641	3.06984	2.96645	0.0412204	0.0453919	2.81328	2.74934	0.611593	0.030108	3.0112	2.97233	0.380923	0.0170063	3.47852	2.77813	0.0150172	0.333892	3.04857	2.9747	0.0413512	0.0324441	3.02668	2.98682	0.442234	0.0175162	2.95523
Weights for coil at the window position of 5 (Qian-Sejnowski, 1988)	0.386503	0.37499	2.15e-07	0.0381691	0.390217	0.374354	0.00113484	0.0510027	0.39587	0.381149	1.79e-05	0.0504432	0.374858	0.368163	0.058452	0.0226494	0.367524	0.379002	0.264549	-0.0379889	0.384079	0.376449	0.409293	0.0254814	0.38722	0.371118	0.0151417	0.0540128	0.36458	0.340049	0.160656	0.0831956	0.365695	0.360677	0.371634	0.0173405	0.377037	0.357245	0.625788	0.066923	0.381892	0.373598	0.0811464	0.0277377	0.376407	0.377238	0.903403	-0.00276646	0.37462
Relative preference value at N2 (Richardson-Richardson, 1988)	0.535416	0.509388	7.05e-13	0.052835	0.563169	0.54242	0.0131658	0.03885	0.533202	0.47632	9.52e-29	0.130844	0.522198	0.486636	4.45e-10	0.0746637	0.542738	0.49557	0.00410529	0.0977377	0.49287	0.485619	0.615512	0.0155092	0.533819	0.490036	3.71e-05	0.091727	0.455362	0.408782	0.0556147	0.113535	0.528104	0.488193	2.08e-05	0.0826152	0.418519	0.443295	0.680166	-0.0565717	0.52503	0.489492	2.59e-06	0.074768	0.515981	0.488693	0.0112816	0.0577616	0.525665
Relative preference value at N3 (Richardson-Richardson, 1988)	0.618821	0.601966	0.000377142	0.0261696	0.707212	0.706721	0.96565	0.000674828	0.558096	0.47614	7.26e-42	0.159461	0.631575	0.55739	9.67e-26	0.125578	0.658098	0.582326	0.000451716	0.119475	0.609386	0.552156	0.00171734	0.09683	0.649012	0.561111	1.75e-11	0.149591	0.638551	0.498887	2.76e-05	0.249122	0.618642	0.553319	8.77e-09	0.111681	0.566667	0.553416	0.869693	0.0225122	0.640611	0.561258	5.08e-17	0.133383	0.631961	0.561475	3.27e-07	0.116447	0.669537
Normalized positional residue frequency at helix termini C1 (Aurora-Rose,	0.736537	0.712188	2.65e-11	0.0490533	0.739479	0.700684	9.55e-07	0.0767968	0.743967	0.74175	0.698268	0.00455862	0.727303	0.696371	1.4e-07	0.0630305	0.769843	0.720124	0.00336497	0.0998606	0.740812	0.713045	0.0665677	0.0566561	0.716623	0.689039	0.012101	0.0557966	0.756725	0.725931	0.292112	0.0624697	0.714569	0.689167	0.00697905	0.0523651	0.599074	0.700048	0.134908	-0.205197	0.735171	0.699653	6.12e-06	0.0719258	0.754266	0.715231	0.000508925	0.0792428	0.73151
Amino acid composition (Dayhoff et al., 1978a)	2.23602	2.17887	4.7e-10	0.0458467	2.16076	2.06478	1.56e-07	0.0821905	2.28395	2.32451	0.0091539	-0.0306482	2.22901	2.21611	0.395572	0.0101685	2.27649	2.20117	0.078709	0.0598692	2.28619	2.23999	0.240212	0.0362691	2.18405	2.1943	0.715918	-0.00809219	2.19565	2.19221	0.961149	0.00288805	2.23278	2.23583	0.902247	-0.00238389	1.99815	2.15795	0.329512	-0.133822	2.23216	2.20796	0.229837	0.019097	2.28169	2.228	0.0633945	0.0423177	2.22016
Normalized frequency of C-terminal beta-sheet (Chou-Fasman, 1978b)	0.398661	0.377646	1.6e-20	0.0683518	0.371756	0.342041	6.62e-11	0.102312	0.429344	0.423799	0.142153	0.0172607	0.382311	0.388344	0.106487	-0.0193207	0.375162	0.385405	0.336538	-0.0327221	0.376318	0.395202	0.0504502	-0.0604101	0.39	0.391374	0.844158	-0.00437113	0.306783	0.320216	0.416712	-0.0481549	0.391273	0.388115	0.601763	0.010129	0.34	0.351695	0.774635	-0.0392914	0.382995	0.391699	0.0810064	-0.0277505	0.375782	0.392176	0.0214786	-0.052418	0.365996
Amino acid distribution (Jukes et al., 1975)	1.41696	1.35666	3.47e-23	0.0730029	1.35345	1.28746	6.5e-08	0.0846887	1.47375	1.45042	0.0232863	0.0266787	1.39435	1.37211	0.0262203	0.0266071	1.39624	1.36988	0.353278	0.031606	1.42238	1.38973	0.211471	0.0385876	1.38838	1.36511	0.21027	0.0278582	1.3287	1.33389	0.911997	-0.00655263	1.39852	1.37564	0.159246	0.0273209	1.22037	1.33557	0.287004	-0.146123	1.39916	1.3726	0.0463207	0.0316881	1.41027	1.3836	0.164861	0.0316603	1.37017
Side chain orientational preference (Rackovsky-Scheraga, 1977)	0.94349	0.829656	3.3e-104	0.159589	1.01307	0.95546	6.34e-07	0.078047	0.905312	0.657602	1e-233	0.384508	0.943693	0.803678	3.89e-62	0.19922	0.842508	0.814436	0.237787	0.0401966	0.962843	0.789975	5.42e-16	0.250385	0.985875	0.801583	1.8e-31	0.259717	1.03542	0.889938	0.000731165	0.200547	0.925554	0.800846	3.33e-20	0.178804	1.05222	0.878614	0.0913456	0.231742	0.947048	0.799941	1.68e-39	0.209271	0.907075	0.79753	4.21e-12	0.158031	0.957537
AA composition of CYT of multi-spanning proteins (Nakashima-Nishikawa, 1992)	2.27011	2.13383	1.25e-34	0.0903422	2.26697	2.11236	3.37e-11	0.103889	2.27599	2.12723	4.73e-17	0.0987109	2.26586	2.18557	1.46e-05	0.0518813	2.13157	2.13852	0.89369	-0.00455007	2.32791	2.19721	0.00628554	0.0843902	2.29343	2.16124	9.98e-05	0.0865327	2.45	2.41498	0.726144	0.0207668	2.2462	2.19996	0.127448	0.0295847	2.14593	2.26421	0.580976	-0.0757469	2.26559	2.16847	6.85e-05	0.0633223	2.23692	2.17908	0.0999604	0.0374993	2.21197
Normalized composition from fungi and plant (Nakashima et al., 1990)	0.921277	0.910078	0.00784508	0.0195681	0.903512	0.869568	0.000111529	0.0605502	0.935986	0.963941	4.61e-05	-0.0479143	0.916155	0.920469	0.530185	-0.00751338	0.88349	0.900458	0.375193	-0.0301942	0.919224	0.927215	0.651266	-0.0139584	0.925889	0.915766	0.430993	0.0175109	0.876203	0.860012	0.60358	0.0307874	0.922325	0.93157	0.408634	-0.0160378	0.979259	0.885837	0.222748	0.167337	0.914445	0.917056	0.775046	-0.004545	0.902663	0.91895	0.209436	-0.0286105	0.89666
Beta-strand indices for alpha/beta-proteins (Geisow-Roberts, 1980)	0.256814	0.253292	0.0179307	0.0174217	0.25604	0.248474	0.015608	0.0378895	0.26717	0.267143	0.991266	0.000128726	0.246664	0.244734	0.417219	0.00971012	0.257732	0.25418	0.611268	0.0173056	0.242726	0.252457	0.118236	-0.0482445	0.25269	0.245367	0.095239	0.0370991	0.199681	0.205591	0.571013	-0.0335921	0.245596	0.241092	0.241923	0.0227127	0.25037	0.228528	0.408437	0.113446	0.251207	0.248456	0.386272	0.0137791	0.24968	0.252989	0.47425	-0.0163116	0.246664
Maximum eigenvalue of the weighted Laplacian matrix of the graph	4.21818	3.63418	1.33e-101	0.157544	3.88996	3.58899	4.46e-07	0.0791087	4.51761	3.71324	1.3e-80	0.223722	4.09526	3.6208	2.28e-27	0.12975	4.6638	3.65976	5.91e-15	0.266192	3.96863	3.53883	0.000120529	0.11876	3.94189	3.65126	0.000323899	0.0799537	3.89552	3.54714	0.110154	0.0947452	4.12559	3.63594	7.04e-12	0.133121	2.33569	3.46466	0.0191	-0.321746	4.1138	3.62084	2.05e-17	0.135074	4.2908	3.57618	1.37e-17	0.194726	4.1389
Normalized frequency of chain reversal S (Tanaka-Scheraga, 1977)	0.508583	0.471975	4.33e-41	0.0988165	0.531532	0.509684	0.000178699	0.0587219	0.491737	0.420419	6.43e-63	0.196967	0.512998	0.464169	2.93e-28	0.131979	0.568538	0.470619	2.48e-14	0.259939	0.485885	0.451489	0.00213859	0.0948243	0.500714	0.463761	7.22e-06	0.0997868	0.535464	0.494727	0.0627163	0.110397	0.511594	0.468119	1.67e-09	0.117007	0.499037	0.464473	0.492574	0.094173	0.512281	0.461183	3.29e-18	0.138413	0.52419	0.457398	1.6e-15	0.181752	0.532211
Relative preference value at C4 (Richardson-Richardson, 1988)	0.741653	0.680107	1.78e-45	0.104181	0.680897	0.629424	2.72e-09	0.0931988	0.7802	0.737595	7.29e-09	0.0680222	0.73615	0.706133	3.51e-05	0.049524	0.683177	0.703125	0.330597	-0.0331267	0.770036	0.717696	0.00506846	0.086557	0.755597	0.700578	4.1e-05	0.091219	0.696232	0.658009	0.251419	0.0680105	0.729335	0.713453	0.183222	0.0258319	0.827778	0.647254	0.0209282	0.317033	0.742878	0.705691	0.000107034	0.0616156	0.729782	0.713195	0.228308	0.0274618	0.714208
Weights for alpha-helix at the window position of -6 (Qian-Sejnowski, 1988)	0.127431	0.118851	3.12e-35	0.0911673	0.134474	0.128453	0.000109644	0.0606154	0.125983	0.106824	5.67e-79	0.221378	0.124982	0.115413	2.01e-18	0.104828	0.11185	0.114373	0.416545	-0.0276623	0.126841	0.114321	9.21e-06	0.136985	0.128876	0.115959	2.04e-10	0.141424	0.136261	0.129103	0.202242	0.0756204	0.123936	0.114205	3.05e-08	0.107519	0.149259	0.126258	0.0829735	0.237969	0.12445	0.115302	3.05e-10	0.100146	0.119893	0.114337	0.00762653	0.0608239	0.124719
AA composition of mt-proteins from animal (Nakashima et al., 1990)	3.39655	3.22444	6.64e-12	0.0505296	3.11936	2.84143	1.95e-08	0.0880126	3.63157	3.7633	0.0021691	-0.0360552	3.31099	3.28374	0.5078	0.00792683	3.43424	3.25707	0.127624	0.0518769	3.24418	3.3809	0.211194	-0.038611	3.33128	3.27885	0.490745	0.0153235	2.99264	3.01929	0.897411	-0.00764431	3.32275	3.27794	0.498378	0.0131409	3.11389	3.02748	0.851193	0.0257439	3.33177	3.3047	0.622342	0.00783316	3.33226	3.34265	0.89645	-0.00296667	3.21636
Transmembrane regions of mt-proteins (Nakashima et al., 1990)	4.59099	4.33489	5.87e-12	0.0506586	4.14145	3.7615	3.33e-07	0.0799735	4.96841	5.14175	0.00591917	-0.0323648	4.45603	4.42348	0.592219	0.00641101	4.63327	4.40598	0.188111	0.0448158	4.42457	4.58372	0.324538	-0.0304236	4.48493	4.42711	0.606866	0.0114417	3.80759	3.94347	0.651215	-0.0268037	4.46694	4.39525	0.463269	0.0142362	4.39056	4.03258	0.596335	0.072689	4.50284	4.46833	0.670805	0.00675982	4.52129	4.52882	0.949164	-0.00145332	4.32205
Average relative fractional occurrence in A0(i) (Rackovsky-Scheraga, 1982)	0.525904	0.503168	5.85e-17	0.0615924	0.555519	0.528739	4.17e-06	0.0721254	0.511272	0.468251	1.37e-23	0.117736	0.524339	0.497816	1.41e-09	0.0724663	0.49559	0.494091	0.903848	0.00411311	0.556507	0.500256	8.3e-07	0.152229	0.525395	0.492737	5.03e-05	0.0901544	0.554754	0.562752	0.715645	-0.0215984	0.515885	0.497099	0.00824969	0.0512748	0.582963	0.535916	0.373572	0.122115	0.526815	0.495012	4.17e-08	0.0872205	0.528276	0.498352	0.000361196	0.0813157	0.533976
alpha-CH chemical shifts (Bundi-Wuthrich, 1979)	0.214415	0.194151	5.24e-58	0.118184	0.212022	0.194415	3.31e-10	0.0984657	0.216423	0.19319	5.09e-34	0.143024	0.213698	0.194886	1.06e-20	0.11169	0.242378	0.1957	9.46e-16	0.273987	0.203797	0.191249	0.0128304	0.0768515	0.204628	0.193746	0.00376205	0.0644313	0.201478	0.196269	0.585649	0.0323227	0.216687	0.198245	2.57e-08	0.108099	0.186315	0.186798	0.982679	-0.0029793	0.213028	0.193291	1.32e-13	0.117777	0.221677	0.192624	1.46e-14	0.17539	0.220191
Weights for coil at the window position of 4 (Qian-Sejnowski, 1988)	0.288886	0.260602	2.48e-48	0.107531	0.297704	0.278188	6.43e-06	0.0707004	0.296002	0.241216	6.72e-79	0.221272	0.276696	0.250834	2.15e-17	0.101578	0.269822	0.261604	0.359034	0.0312299	0.274648	0.253666	0.00814899	0.0817131	0.2946	0.254053	1.65e-12	0.157058	0.244667	0.218788	0.0723988	0.106563	0.270647	0.246256	4.55e-07	0.097918	0.258704	0.235533	0.484407	0.0959589	0.283667	0.254889	2.56e-12	0.111346	0.272412	0.256117	0.00575596	0.0629487	0.275371
Linker propensity from long dataset (linker length is greater than 14	0.161883	0.154466	1.49e-25	0.0769062	0.166207	0.162331	0.00899089	0.0409365	0.160775	0.144048	3.42e-47	0.169726	0.160603	0.152396	7.7e-13	0.0857858	0.148882	0.153279	0.185878	-0.0450435	0.16423	0.152853	0.00014124	0.117554	0.163594	0.152629	2.49e-07	0.114715	0.163841	0.15214	0.0256994	0.132341	0.159876	0.151586	7.38e-06	0.08701	0.193667	0.154477	0.00207233	0.422935	0.160403	0.152773	6.14e-07	0.0793141	0.157117	0.152984	0.0617826	0.0425785	0.160434
Free energy change of alpha(Ri) to alpha(Rh) (Wertz-Scheraga, 1978)	0.360972	0.326989	1.34e-57	0.117754	0.352699	0.329017	1.23e-08	0.0892495	0.363393	0.319314	1.16e-32	0.139986	0.363112	0.333019	1.75e-17	0.101868	0.373615	0.324652	5.98e-07	0.170077	0.340271	0.323094	0.0575272	0.0586545	0.367488	0.332084	6.9e-08	0.119957	0.333333	0.311713	0.147595	0.0858781	0.366929	0.343297	5.45e-05	0.0783336	0.462593	0.310351	4.54e-05	0.560362	0.361692	0.328636	1.46e-12	0.112591	0.355724	0.323575	1.29e-06	0.110366	0.361748
Zimm-Bragg parameter sigma x 1.0E4 (Sueki et al., 1984)	28.4225	27.5102	4.55e-07	0.0371287	27.828	26.329	0.000156035	0.0592531	29.1339	28.8552	0.310863	0.0119171	28.0271	28.11	0.777771	-0.00337802	26.1798	27.6433	0.0806981	-0.059475	28.2286	28.1815	0.949888	0.00194081	28.3482	28.2664	0.880871	0.00333242	24.8632	24.4678	0.779716	0.0165827	28.716	28.368	0.468502	0.0140701	27.9315	25.4765	0.453082	0.102966	27.8214	28.1646	0.378002	-0.0140206	27.2791	28.0152	0.185567	-0.0301763	27.3566
SD of AA composition of total proteins (Nakashima et al., 1990)	0.767049	0.738036	1.65e-13	0.0542761	0.755371	0.714667	8.32e-07	0.0772199	0.764634	0.760326	0.493129	0.00805917	0.77603	0.755584	0.00178214	0.0373965	0.740825	0.748773	0.666446	-0.0146759	0.803366	0.763902	0.0200537	0.0718137	0.775941	0.743859	0.00726768	0.0596915	0.857043	0.806024	0.148873	0.0856078	0.768308	0.762871	0.611863	0.00984854	0.731481	0.758902	0.722329	-0.0487647	0.775173	0.750088	0.00357941	0.0463296	0.774383	0.759229	0.224299	0.0277	0.765288
Hydration number (Hopfinger, 1971), Cited by Charton-Charton (1982)	1.42872	1.20633	8.37e-92	0.149595	1.5383	1.44213	0.000135038	0.0598144	1.36912	0.904957	1.08e-207	0.362189	1.42852	1.12985	1.99e-69	0.210938	1.47294	1.12943	5.6e-12	0.234866	1.31588	1.0919	1.77e-07	0.161322	1.45786	1.13027	3.1e-25	0.230924	1.31565	1.10921	0.00601276	0.163029	1.44675	1.14572	1.59e-27	0.211141	1.55926	1.17015	0.0373953	0.285729	1.42377	1.11942	1.48e-41	0.214901	1.38867	1.10349	8.74e-19	0.201866	1.46834
Value of theta(i) (Rackovsky-Scheraga, 1982)	7.57163	6.63879	1.07e-97	0.154424	7.70127	7.12106	1.97e-09	0.0940298	7.57193	5.98745	3.33e-117	0.270864	7.49902	6.52839	3.07e-42	0.163075	8.69219	6.61501	2.63e-23	0.339507	7.0305	6.3461	0.000134072	0.117951	7.24389	6.56288	2.66e-07	0.114442	7.13481	6.51011	0.0701158	0.107427	7.55951	6.57803	3.57e-17	0.163616	5.15333	6.34236	0.135436	-0.20492	7.51819	6.50869	1.11e-26	0.170105	7.80059	6.42916	2.66e-24	0.232056	7.78037
Flexibility parameter for no rigid neighbors (Karplus-Schulz, 1985)	0.0788324	0.0707256	5.96e-101	0.157027	0.0781365	0.0734661	3.27e-09	0.0927284	0.0801015	0.0662303	6.2e-111	0.26338	0.0779236	0.0711426	2.31e-27	0.129736	0.0783574	0.0719014	0.000223037	0.125729	0.0780045	0.0697486	1.87e-07	0.160987	0.0775579	0.0716795	6.3e-07	0.110792	0.0845159	0.0740186	0.000474481	0.207524	0.0774583	0.0711081	4.55e-10	0.121019	0.0653519	0.0695667	0.525692	-0.087088	0.0778585	0.0711665	9.28e-16	0.127832	0.078168	0.0704135	3.41e-11	0.15113	0.0781028
Weights for beta-sheet at the window position of 2 (Qian-Sejnowski, 1988)	0.382247	0.360481	1.58e-30	0.0845326	0.38453	0.368396	5.5e-05	0.0632044	0.39235	0.352671	8.64e-38	0.151143	0.370648	0.35488	2.3e-07	0.0619212	0.365193	0.364342	0.923267	0.0032795	0.375406	0.361713	0.0863113	0.0529686	0.37912	0.356227	6.14e-05	0.0891133	0.35371	0.342362	0.417355	0.0480885	0.36592	0.348867	0.000458472	0.0680129	0.393333	0.351303	0.210626	0.171811	0.374958	0.358779	7.91e-05	0.0627764	0.370673	0.362525	0.167329	0.0314764	0.367737
Linker propensity from non-helical (annotated by DSSP) dataset	0.199296	0.179715	4.12e-31	0.0853829	0.201634	0.181219	8.71e-08	0.0838644	0.210998	0.181317	6.83e-32	0.138236	0.186033	0.17459	1.33e-05	0.0521243	0.176083	0.183477	0.344553	-0.0321834	0.196806	0.179519	0.0126965	0.0769666	0.193685	0.176232	0.000454225	0.0779741	0.173278	0.160789	0.317351	0.0592917	0.180897	0.169537	0.0055312	0.0538502	0.191907	0.168963	0.429773	0.108359	0.190491	0.17806	0.000508418	0.0552884	0.187202	0.180742	0.210385	0.028551	0.181834
Composition of amino acids in intracellular proteins (percent) (Cedano et	2.10468	2.03943	2.82e-11	0.048988	2.01932	1.91768	1.85e-07	0.0816962	2.17009	2.18708	0.308889	-0.0119658	2.08544	2.08939	0.807716	-0.00291299	1.99916	2.04595	0.310084	-0.0345614	2.1435	2.11432	0.491059	0.0212656	2.08415	2.07265	0.701035	0.00853699	2.0487	2.13086	0.279983	-0.0640629	2.09923	2.10524	0.820146	-0.00441282	1.98333	2.05284	0.693166	-0.0541461	2.08043	2.08098	0.979815	-0.000402386	2.07661	2.0932	0.594363	-0.0121388	2.0306
AA composition of CYT of single-spanning proteins (Nakashima-Nishikawa, 1992)	2.59251	2.56392	0.0235088	0.0166711	2.56252	2.44308	3.97e-06	0.0722893	2.63533	2.69884	0.00203872	-0.0362726	2.56546	2.62879	0.00277706	-0.0358053	2.43763	2.58292	0.0142673	-0.0834468	2.65518	2.63882	0.76327	0.00930105	2.60559	2.61269	0.855992	-0.00403538	2.71919	2.78411	0.555976	-0.0349127	2.53063	2.64488	0.000972253	-0.0640239	2.26204	2.62162	0.135075	-0.205109	2.58035	2.61628	0.19851	-0.0204494	2.55436	2.62156	0.0926971	-0.0383266	2.50113
Optimized beta-structure-coil equilibrium constant (Oobatake et al., 1985)	1.41861	1.30735	4.27e-62	0.122411	1.46175	1.39444	3.22e-06	0.0729601	1.42797	1.19786	1.14e-108	0.260622	1.38497	1.27671	8.33e-24	0.120431	1.40188	1.28288	8.74e-05	0.133627	1.33319	1.26785	0.0174009	0.0734441	1.41188	1.28408	2.41e-10	0.140846	1.20881	1.19771	0.814323	0.0139243	1.40081	1.27875	4.07e-12	0.134636	1.38037	1.23198	0.185307	0.181798	1.38879	1.27938	2.17e-14	0.121528	1.36502	1.27249	5.1e-06	0.103975	1.40697
Hydropathy scale based on self-information values in the two-state model (50%	145.575	126.789	2.8e-137	0.18361	143.492	129.684	1.12e-16	0.129938	152.335	122.278	1.78e-158	0.31577	139.829	126.916	1.61e-25	0.125002	135.078	125.202	0.00446382	0.0968321	140.672	125.137	8.05e-07	0.152417	143.83	126.489	2.66e-14	0.169365	123.98	126.561	0.701529	-0.0227234	140.664	128.77	4.64e-09	0.113754	106.537	124.947	0.199844	-0.17595	140.997	125.949	2.15e-20	0.147224	138.08	125.157	2.7e-08	0.126763	136.144
Normalized frequency of turn in all-alpha class (Palau et al., 1981)	0.99143	0.884687	7.3e-90	0.147971	0.967612	0.896625	2.1e-10	0.0995657	1.01614	0.87018	6.31e-65	0.200182	0.979465	0.879828	2.37e-30	0.137077	1.07701	0.894676	4.13e-13	0.247226	0.943998	0.864283	0.000349656	0.11043	0.961232	0.882344	8.2e-07	0.109653	0.908812	0.832542	0.0842956	0.102389	0.984956	0.887658	8.88e-12	0.132477	0.858519	0.82643	0.741174	0.0453271	0.983114	0.87883	1.17e-19	0.14431	1.00564	0.873671	1.76e-15	0.18148	0.991795
Graph shape index (Fauchere et al., 1988)	1.06024	0.999065	1.53e-28	0.0815715	0.989192	0.930227	3.75e-07	0.0796252	1.12475	1.09594	0.00121508	0.0380458	1.03394	1.00969	0.00648069	0.0325857	1.14868	1.02062	9.45e-07	0.167036	1.01526	1.00195	0.560437	0.0179788	0.990616	1.01484	0.145571	-0.0323618	0.97458	0.958095	0.687407	0.023857	1.04462	1.01185	0.0226907	0.0442271	0.906111	0.958212	0.594194	-0.0731131	1.03323	1.01195	0.0739965	0.0284146	1.07709	1.00771	4.87e-05	0.0925982	1.0324
Relative preference value at C" (Richardson-Richardson, 1988)	0.625857	0.599538	3.4e-14	0.0558061	0.603859	0.567032	2.16e-07	0.0812567	0.652607	0.642561	0.0794919	0.0206218	0.61079	0.608136	0.644757	0.0055185	0.581296	0.610588	0.070506	-0.0615864	0.629874	0.617256	0.397835	0.02611	0.61317	0.604768	0.426752	0.0176725	0.548986	0.558751	0.729416	-0.0205085	0.619662	0.61147	0.386778	0.0167982	0.575926	0.571903	0.949611	0.00867222	0.610308	0.608994	0.862679	0.0027508	0.607361	0.615196	0.474697	-0.0162951	0.593131
alpha-CH chemical shifts (Andersen et al., 1992)	0.260752	0.244879	4.6e-25	0.0761146	0.245292	0.230345	2.42e-06	0.0738764	0.271135	0.264675	0.0109858	0.0299061	0.258765	0.247987	1.53e-05	0.0517524	0.287816	0.249541	6.47e-08	0.184179	0.2512	0.249379	0.774787	0.00883566	0.249436	0.245846	0.439825	0.0171772	0.229449	0.232733	0.765448	-0.0176882	0.262121	0.251126	0.00698731	0.0523574	0.277037	0.231121	0.0950638	0.229123	0.258666	0.247298	0.000592131	0.0546348	0.268169	0.249429	6.99e-05	0.0906552	0.260717
Surface composition of amino acids in intracellular proteins of thermophiles	3.5781	3.20934	7.52e-58	0.118019	4.01228	3.79031	2.79e-05	0.0656589	3.23955	2.42511	1.29e-156	0.313883	3.68191	3.07576	2.47e-63	0.201192	3.58166	3.08504	1.92e-06	0.162215	3.68538	3.04728	7.63e-12	0.211511	3.72951	3.03517	4.06e-25	0.230353	4.29658	3.74406	0.00248223	0.179589	3.59251	3.07226	2.47e-19	0.174575	4.29204	3.46521	0.0553321	0.263043	3.68408	3.0448	2.4e-40	0.211602	3.63731	3.05894	5.96e-17	0.190812	3.79377
Entire chain compositino of amino acids in nuclear proteins (percent)	2.25464	2.15887	1.02e-14	0.0569419	2.14957	2.01413	2.38e-08	0.0874724	2.33617	2.33777	0.940601	-0.000876239	2.22993	2.21382	0.430513	0.00943553	2.1172	2.16703	0.392963	-0.0290865	2.2945	2.26333	0.563661	0.0178312	2.25958	2.19333	0.0790512	0.0390522	2.18035	2.25891	0.401882	-0.0497043	2.22807	2.21994	0.806273	0.00475985	2.15019	2.20563	0.801644	-0.034475	2.2363	2.20964	0.327969	0.0155574	2.21233	2.23359	0.591609	-0.0122295	2.1473
Correlation coefficient in regression analysis (Prabhakaran-Ponnuswamy, 1982)	0.122844	0.112554	1.59e-44	0.103042	0.121373	0.112733	1.35e-08	0.089006	0.127545	0.111637	1.56e-39	0.154755	0.11886	0.1134	6.63e-06	0.0539262	0.106879	0.11223	0.115175	-0.0536415	0.123812	0.114513	0.00309929	0.091347	0.123148	0.112022	5.31e-07	0.111524	0.107957	0.114472	0.308555	-0.0603796	0.119249	0.114269	0.0121793	0.0486587	0.110019	0.116319	0.656633	-0.0610086	0.119608	0.112746	1.71e-05	0.0683873	0.115965	0.113808	0.349766	0.0213143	0.114561
Information measure for turn (Robson-Suzuki, 1976)	3.75857	3.43461	4.1e-54	0.114016	3.6664	3.55001	0.00952148	0.0406284	3.85436	3.34111	7.06e-53	0.180046	3.71208	3.32613	3.42e-31	0.139074	4.05496	3.41775	9.19e-11	0.220863	3.66128	3.33144	0.00011464	0.119139	3.68899	3.34332	2.91e-08	0.123365	3.27101	3.16858	0.513393	0.0387512	3.69448	3.30602	2.73e-13	0.141866	3.33148	3.14789	0.61514	0.0689935	3.76524	3.34931	1.12e-20	0.148331	3.84373	3.3581	3.29e-14	0.173015	3.79798
Relative preference value at N" (Richardson-Richardson, 1988)	0.496375	0.45269	6.38e-65	0.125248	0.487385	0.449733	5.74e-12	0.107908	0.501935	0.444272	1.02e-45	0.166945	0.495708	0.469693	6.92e-10	0.0738319	0.50094	0.463885	0.00207069	0.104891	0.492599	0.459001	0.0016951	0.096948	0.479774	0.470862	0.257806	0.0251624	0.544058	0.516203	0.196253	0.0766355	0.503166	0.472911	9.88e-06	0.0857936	0.392593	0.471967	0.0970789	-0.227738	0.487998	0.466667	0.000138689	0.0606044	0.496465	0.46051	6.11e-06	0.10311	0.488144
Relative preference value at N' (Richardson-Richardson, 1988)	0.496375	0.45269	6.38e-65	0.125248	0.487385	0.449733	5.74e-12	0.107908	0.501935	0.444272	1.02e-45	0.166945	0.495708	0.469693	6.92e-10	0.0738319	0.50094	0.463885	0.00207069	0.104891	0.492599	0.459001	0.0016951	0.096948	0.479774	0.470862	0.257806	0.0251624	0.544058	0.516203	0.196253	0.0766355	0.503166	0.472911	9.88e-06	0.0857936	0.392593	0.471967	0.0970789	-0.227738	0.487998	0.466667	0.000138689	0.0606044	0.496465	0.46051	6.11e-06	0.10311	0.488144
Beta-sheet propensity derived from designed sequences (Koehl-Levitt, 1999)	0.734699	0.697124	2.49e-18	0.0642753	0.756857	0.723111	0.000158781	0.059185	0.726023	0.647837	3.39e-29	0.131923	0.731207	0.709842	0.00281121	0.0357606	0.703124	0.699785	0.867216	0.0056927	0.725921	0.691116	0.0552426	0.0592005	0.736477	0.721873	0.278772	0.0240837	0.787275	0.758534	0.385674	0.0514375	0.733697	0.707283	0.0229935	0.0441289	0.640556	0.70289	0.426303	-0.109176	0.72607	0.710494	0.101954	0.0260102	0.715356	0.693793	0.107377	0.0367026	0.732254
Normalized frequency of zeta R (Tanaka-Scheraga, 1977)	1.04301	1.0027	1.69e-12	0.0519465	1.11933	1.08444	0.00747494	0.041916	0.996616	0.89149	1.01e-38	0.153086	1.04786	0.985031	3.71e-12	0.0831675	1.04334	0.97915	0.0136164	0.0840179	1.05066	0.968004	0.000330899	0.110875	1.04586	0.985731	0.000375045	0.0791008	1.03988	1.07026	0.478489	-0.0420229	1.05226	0.988588	1.5e-05	0.0840184	0.968556	1.00896	0.679719	-0.0566554	1.04655	0.979943	3.11e-08	0.088041	1.04727	0.971447	9.6e-06	0.100904	1.06906
Relative population of conformational state E (Vasquez et al., 1983)	0.199461	0.189971	5.85e-16	0.0595634	0.175905	0.161292	4.59e-11	0.103171	0.216592	0.225065	2.24e-05	-0.0498504	0.195094	0.201326	0.00179563	-0.0373699	0.195175	0.19486	0.954388	0.00194748	0.19157	0.201518	0.0534237	-0.0596489	0.196632	0.203649	0.0595003	-0.0419044	0.155429	0.160863	0.543418	-0.0360288	0.200689	0.203707	0.354959	-0.0179538	0.164241	0.177818	0.53324	-0.0855058	0.194961	0.201952	0.00828913	-0.041988	0.193241	0.199462	0.0983429	-0.0376792	0.184192
AA composition of EXT2 of single-spanning proteins (Nakashima-Nishikawa,	2.13315	2.09696	0.00316424	0.0217221	2.00123	1.87514	8.88e-08	0.0838111	2.23255	2.38299	1.55e-12	-0.0831422	2.10516	2.16559	0.00307963	-0.0354257	2.20009	2.14545	0.338498	0.0325896	2.07144	2.19375	0.022254	-0.0705987	2.09287	2.16817	0.046688	-0.0442314	2.02009	2.11059	0.349663	-0.0554558	2.11012	2.16341	0.109139	-0.0310954	1.88093	2.06829	0.394896	-0.116758	2.11169	2.17249	0.0251618	-0.0356078	2.13106	2.17883	0.221722	-0.0278547	2.06686
Membrane-buried preference parameters (Argos et al., 1982)	0.734204	0.693041	3.6e-18	0.0639667	0.642373	0.597115	3.76e-06	0.0724669	0.801877	0.825807	0.00170909	-0.0368851	0.716269	0.710781	0.474708	0.00855608	0.709007	0.706814	0.920592	0.00339419	0.739043	0.736079	0.883509	0.00452475	0.729732	0.705409	0.0860497	0.0381715	0.586812	0.652022	0.0846683	-0.102266	0.71541	0.710825	0.711416	0.00718052	0.72	0.664939	0.52476	0.0872841	0.727461	0.714174	0.194212	0.0206468	0.725123	0.72704	0.897453	-0.00293779	0.693529
Normalized positional residue frequency at helix termini C3 (Aurora-Rose,	0.661547	0.627836	7.62e-24	0.0741086	0.612788	0.580728	6.67e-06	0.0705766	0.702732	0.699557	0.552032	0.0069935	0.646657	0.627967	0.000456242	0.0419557	0.665737	0.641922	0.123164	0.0524929	0.673096	0.646043	0.0528365	0.0597963	0.642103	0.625127	0.0869216	0.0380659	0.59829	0.603036	0.845488	-0.0115542	0.641333	0.622367	0.0269437	0.0429407	0.53463	0.598289	0.286585	-0.146251	0.655693	0.633087	0.00154257	0.050362	0.669685	0.64477	0.0157862	0.0550251	0.640122
Normalized positional residue frequency at helix termini N2 (Aurora-Rose,	0.400017	0.397228	0.260177	0.00828727	0.433825	0.439034	0.368685	-0.0140863	0.375881	0.349023	2.74e-15	0.0929351	0.405824	0.376793	1.88e-14	0.0916782	0.422738	0.387752	0.002048	0.105003	0.393782	0.375817	0.0633445	0.0573413	0.409337	0.375495	1.55e-06	0.106847	0.411333	0.360476	0.00394837	0.171067	0.402061	0.376866	3.83e-05	0.0799265	0.377778	0.377024	0.986151	0.00238202	0.408284	0.377119	7.21e-10	0.0980023	0.407201	0.379504	0.000145445	0.0866012	0.418306
Average relative fractional occurrence in AL(i-1) (Rackovsky-Scheraga, 1982)	1.83536	1.55745	1.81e-79	0.138951	1.81596	1.65238	3.34e-07	0.0799649	1.86289	1.43209	1.16e-79	0.222365	1.81805	1.53199	1.87e-33	0.14431	2.30923	1.56426	3.74e-26	0.361227	1.6232	1.45267	0.00413359	0.088569	1.70877	1.55107	0.000322268	0.0799829	1.57713	1.40072	0.156091	0.0841136	1.84941	1.55976	7.33e-14	0.145262	1.30204	1.39691	0.725715	-0.0481447	1.82326	1.52516	2.1e-21	0.151131	1.94113	1.48714	6.27e-24	0.230137	1.93752
Normalized frequency of alpha-helix from CF (Palau et al., 1981)	0.303611	0.287079	8.16e-29	0.0819844	0.30479	0.295746	0.0044261	0.0445983	0.307292	0.281456	8.19e-28	0.128566	0.299191	0.277092	2.34e-20	0.11068	0.327388	0.289837	7.85e-08	0.182994	0.300388	0.279777	0.000810079	0.103445	0.29651	0.277587	2.09e-05	0.0946373	0.276116	0.26303	0.265033	0.0660924	0.294784	0.273938	6.26e-08	0.105044	0.26	0.265789	0.830025	-0.029459	0.304586	0.279733	6.59e-15	0.123951	0.312901	0.282884	6.1e-11	0.149159	0.306366
AA composition of CYT2 of single-spanning proteins (Nakashima-Nishikawa,	2.77564	2.8465	2.4e-06	-0.0347147	2.74893	2.6978	0.0979278	0.0259336	2.81862	3.0548	3.06e-21	-0.111267	2.74661	2.8707	3.8e-07	-0.0607886	2.71804	2.86149	0.0369095	-0.0710586	2.80829	2.87808	0.268369	-0.0341805	2.7358	2.87818	0.00174022	-0.0696324	2.74371	2.95217	0.0787545	-0.104269	2.74537	2.86264	0.00312895	-0.0573527	2.49722	2.81201	0.260384	-0.154465	2.75091	2.87606	0.000115042	-0.0613355	2.76646	2.87296	0.0216634	-0.052344	2.7163
Average relative probability of beta-sheet (Kanehisa-Tsong, 1980)	0.297332	0.292634	0.00356104	0.0214521	0.290183	0.27975	0.0014441	0.0499201	0.312824	0.314699	0.49237	-0.00807332	0.285488	0.289448	0.128528	-0.0181925	0.289854	0.297351	0.324798	-0.0335263	0.286986	0.296473	0.163079	-0.0430737	0.290108	0.289771	0.944182	0.00155687	0.238725	0.259369	0.072545	-0.106508	0.284893	0.286316	0.735958	-0.00654498	0.325556	0.27485	0.0776866	0.242169	0.289225	0.292597	0.332278	-0.0154194	0.288315	0.296744	0.0947696	-0.0380854	0.281757
Interior composition of amino acids in nuclear proteins (percent)	3.42328	3.25414	2.27e-11	0.0492222	2.99595	2.80126	0.00016496	0.0590358	3.77269	3.90347	0.00160681	-0.0370974	3.30456	3.30825	0.928692	-0.00107113	3.48495	3.32183	0.165109	0.0472644	3.30951	3.46614	0.153152	-0.0441143	3.2975	3.3009	0.964438	-0.000991406	2.58414	2.81023	0.260179	-0.0667684	3.34025	3.28442	0.399755	0.0163437	3.00685	2.94388	0.888786	0.0191902	3.34348	3.3498	0.908775	-0.00182232	3.39082	3.42156	0.701548	-0.00873568	3.19147
Helix-coil equilibrium constant (Finkelstein-Ptitsyn, 1977)	0.230346	0.209942	2.8e-72	0.132355	0.219829	0.206544	1.56e-07	0.0821999	0.240157	0.217962	1.16e-38	0.152963	0.226186	0.206206	1.41e-28	0.132769	0.252393	0.210868	1e-14	0.263897	0.222951	0.207127	0.000626642	0.105622	0.218627	0.207076	0.000531687	0.0770371	0.209623	0.19517	0.109068	0.0950357	0.226877	0.205192	9e-14	0.144739	0.195185	0.194569	0.97572	0.00417659	0.22748	0.207565	1.09e-16	0.131953	0.236596	0.208283	3.63e-16	0.185888	0.229934
Hydration free energy (Robson-Osguthorpe, 1979)	1.39914	1.34762	7.64e-10	0.0452818	1.30241	1.23317	3.92e-05	0.0644358	1.48994	1.49524	0.706527	-0.00442768	1.36031	1.38297	0.100824	-0.0196401	1.34702	1.37217	0.51648	-0.0220901	1.39648	1.39003	0.857136	0.00555925	1.35245	1.38878	0.158626	-0.0313468	1.27739	1.29549	0.774546	-0.0169826	1.36599	1.38391	0.424642	-0.0154962	1.39444	1.3251	0.644054	0.0634063	1.36285	1.38705	0.188208	-0.0209279	1.37356	1.38452	0.676683	-0.00950528	1.32047
Normalized frequency of turn in all-beta class (Palau et al., 1981)	0.457798	0.42065	2.19e-82	0.14154	0.442115	0.416262	7.04e-11	0.102169	0.472421	0.427552	7.13e-44	0.163405	0.451601	0.420369	4.72e-23	0.118369	0.469457	0.421402	1.46e-07	0.179141	0.455875	0.421954	3.94e-05	0.126977	0.45222	0.419768	2.84e-08	0.123452	0.402493	0.413216	0.454116	-0.0443852	0.449314	0.420313	1.5e-08	0.109896	0.457222	0.419974	0.286318	0.146332	0.457122	0.420585	4.15e-18	0.137996	0.462169	0.421784	3.56e-11	0.150982	0.454566
Average relative fractional occurrence in A0(i-1) (Rackovsky-Scheraga, 1982)	0.750417	0.699614	9.34e-45	0.103319	0.724699	0.681115	1.78e-08	0.0882512	0.761266	0.711039	6.29e-19	0.104516	0.753676	0.721688	9.33e-08	0.0639109	0.731452	0.711801	0.240127	0.0399968	0.774278	0.718748	0.000286229	0.112037	0.749722	0.713268	0.000948901	0.0735007	0.779594	0.820693	0.200007	-0.0759967	0.75612	0.72929	0.0063664	0.0529561	0.586111	0.730929	0.0370463	-0.286256	0.752042	0.714619	2.03e-06	0.0755614	0.754431	0.716602	0.000787393	0.0765334	0.737784
N.m.r. chemical shift of alpha-carbon (Fauchere et al., 1988)	4.8263	4.60035	7.75e-15	0.057202	4.66809	4.37572	2.29e-06	0.0740588	5.06149	4.98835	0.115561	0.0185055	4.6742	4.54046	0.00431197	0.0341654	5.66803	4.70152	1.41e-12	0.241477	4.52085	4.56162	0.733946	-0.0104959	4.4063	4.5448	0.110466	-0.0354916	4.02812	4.1752	0.523493	-0.0378266	4.69701	4.52592	0.0245488	0.0436414	3.68148	4.27583	0.263131	-0.153578	4.7247	4.56913	0.0124225	0.0397589	5.05249	4.60483	5.69e-07	0.114033	4.83286
Normalized frequency of coil (Nagano, 1973)	0.346174	0.304651	1.2e-134	0.181814	0.342993	0.317114	6.17e-13	0.112776	0.353539	0.283906	4.25e-152	0.309252	0.340422	0.306946	2.13e-34	0.146438	0.328171	0.30822	0.0113898	0.0861735	0.358791	0.303891	7.71e-15	0.240189	0.342404	0.305479	5.39e-13	0.160483	0.352464	0.333704	0.168025	0.0817542	0.334319	0.308138	2.67e-09	0.115522	0.347037	0.31287	0.267108	0.152305	0.343486	0.305377	1.99e-25	0.165792	0.3446	0.305228	5.43e-14	0.171523	0.337488
Normalized relative frequency of bend S (Isogai et al., 1980)	0.608301	0.554744	6.5e-43	0.101081	0.596884	0.567709	0.000696469	0.0531369	0.618368	0.538092	4.65e-41	0.157848	0.604382	0.550648	4.95e-18	0.103603	0.694587	0.554218	2.36e-14	0.26016	0.559016	0.531844	0.0816986	0.0537632	0.58087	0.55656	0.0354383	0.0467708	0.556725	0.533432	0.449649	0.0448258	0.617499	0.556345	1.33e-09	0.117706	0.476111	0.515763	0.565915	-0.0787824	0.601059	0.549344	3.65e-10	0.0997031	0.621845	0.538755	1.81e-12	0.160741	0.625561
Normalized frequency of extended structure (Burgess et al., 1974)	0.0891595	0.0832482	1.19e-37	0.0944	0.0829559	0.0768253	1.84e-10	0.0998894	0.09442	0.0900958	4.75e-09	0.0688612	0.087244	0.0871221	0.872606	0.00191925	0.0820752	0.0843605	0.284527	-0.0364397	0.086157	0.0868299	0.730421	-0.0106406	0.0878923	0.0863754	0.281934	0.0239259	0.0822435	0.0897112	0.0454553	-0.118663	0.0896293	0.088556	0.388827	0.0167259	0.082	0.0868838	0.559883	-0.0800089	0.0861052	0.0862505	0.885216	-0.00229587	0.0842654	0.0860672	0.210183	-0.0285636	0.0827495
Normalized relative frequency of alpha-helix (Isogai et al., 1980)	0.450431	0.433136	1.19e-14	0.0567998	0.446674	0.435304	0.0195815	0.0365781	0.462618	0.440489	2.88e-10	0.0741487	0.440073	0.419113	5.03e-09	0.0699805	0.481891	0.438317	3.27e-05	0.141502	0.439025	0.423883	0.102928	0.0503631	0.435814	0.420487	0.0220256	0.0509206	0.408029	0.39026	0.315835	0.0594777	0.434383	0.414208	0.000433086	0.0683068	0.392407	0.395153	0.946282	-0.009246	0.447184	0.42367	9.72e-07	0.0778907	0.458891	0.428341	9.83e-06	0.100788	0.447389
Normalized relative frequency of extended structure (Isogai et al., 1980)	0.225186	0.219948	1.55e-05	0.0318089	0.21979	0.20752	1.71e-06	0.0749814	0.235598	0.237095	0.44267	-0.00902757	0.217557	0.222319	0.0146425	-0.0292185	0.222989	0.222266	0.897769	0.00437452	0.213502	0.223183	0.0535665	-0.0596132	0.216548	0.222633	0.0924901	-0.0374108	0.193072	0.216951	0.0085479	-0.156046	0.22134	0.222034	0.827294	-0.00423456	0.201481	0.219317	0.411716	-0.112654	0.217213	0.222741	0.0328628	-0.0339354	0.217898	0.2229	0.178923	-0.0306384	0.216295
Average relative probability of inner helix (Kanehisa-Tsong, 1980)	0.447727	0.420637	6.87e-28	0.0805751	0.423396	0.402265	8.77e-05	0.0614642	0.474248	0.451843	5.71e-09	0.0685025	0.434196	0.416435	7.02e-06	0.0537798	0.458631	0.42886	0.00969494	0.0880817	0.442816	0.425074	0.087038	0.0528466	0.433175	0.417453	0.0324386	0.0475636	0.386145	0.387582	0.94146	-0.00435387	0.430239	0.4119	0.00371478	0.0563169	0.379815	0.387206	0.868486	-0.0227227	0.441537	0.421016	0.000106755	0.0616257	0.450145	0.426244	0.00183073	0.0710433	0.433914
Normalized frequency of alpha region (Maxfield-Scheraga, 1976)	0.439013	0.408489	5.17e-46	0.104818	0.42944	0.410042	4.01e-05	0.0643535	0.455512	0.40761	8.89e-49	0.172665	0.427491	0.406529	1.31e-09	0.0726187	0.464357	0.415863	1.12e-06	0.165866	0.425542	0.406773	0.0337801	0.0655544	0.420207	0.407302	0.0447972	0.0446191	0.395333	0.385584	0.570491	0.0336378	0.426866	0.406519	0.000278136	0.0705549	0.339259	0.37969	0.300933	-0.141967	0.431699	0.408225	3.24e-07	0.0812619	0.44353	0.409581	2.41e-07	0.117753	0.434194
Information measure for extended (Robson-Suzuki, 1976)	3.35487	3.15684	2.55e-24	0.0748956	3.18107	3.0048	9.45e-06	0.0694104	3.55051	3.36001	5.7e-09	0.0685052	3.25188	3.19454	0.0695155	0.0217249	3.29707	3.19405	0.259017	0.0384321	3.20036	3.21917	0.817201	-0.00713806	3.2373	3.20452	0.578861	0.0123422	2.80667	3.08751	0.0360083	-0.124389	3.3185	3.18336	0.00839363	0.051161	3.41852	3.10805	0.363825	0.124626	3.24118	3.20731	0.422148	0.012766	3.24518	3.21141	0.57604	0.0127464	3.19713
Normalized relative frequency of coil (Isogai et al., 1980)	0.640598	0.566296	3.95e-48	0.107297	0.661799	0.622834	0.000378694	0.0556996	0.625811	0.492615	1.65e-62	0.196305	0.643883	0.54983	3.01e-30	0.136827	0.826259	0.564486	3.03e-26	0.361911	0.576047	0.518098	0.00468978	0.0873279	0.594309	0.55388	0.00782465	0.0591404	0.642145	0.562826	0.0581924	0.112359	0.650693	0.558403	7.56e-12	0.132925	0.407963	0.537034	0.153281	-0.196	0.642446	0.545186	3.97e-19	0.142185	0.692005	0.532427	1.58e-24	0.233211	0.694801
Normalized frequency of alpha-helix (Maxfield-Scheraga, 1976)	0.40649	0.388191	1.33e-20	0.0684918	0.403314	0.394993	0.0548193	0.0300912	0.413702	0.388222	3.61e-17	0.0990812	0.400892	0.374509	3.15e-17	0.101046	0.443981	0.390536	6.9e-09	0.197426	0.397148	0.378247	0.0185076	0.0727391	0.394445	0.374733	0.000713451	0.07526	0.374957	0.35376	0.168463	0.0816702	0.396665	0.371273	4.21e-07	0.0982067	0.356111	0.355568	0.98785	0.00208985	0.406471	0.377695	5.61e-12	0.109584	0.418852	0.382043	8.95e-10	0.139708	0.409558
Weights for alpha-helix at the window position of -2 (Qian-Sejnowski, 1988)	0.43984	0.418511	4.52e-16	0.0597944	0.427668	0.413346	0.0114729	0.0396132	0.45909	0.438948	1.21e-06	0.0570768	0.426958	0.401984	2.81e-09	0.0711312	0.484211	0.423267	7.58e-07	0.168504	0.420803	0.407318	0.213883	0.0383846	0.422131	0.405625	0.0364854	0.0465075	0.389043	0.366277	0.264646	0.066146	0.420176	0.39378	8.29e-05	0.0763989	0.327963	0.384365	0.223195	-0.167175	0.435956	0.408308	9.67e-07	0.0779075	0.450189	0.412244	2.72e-06	0.106943	0.436483
Average relative fractional occurrence in AR(i-1) (Rackovsky-Scheraga, 1982)	0.409295	0.384023	4.09e-34	0.0896345	0.40562	0.3854	8.75e-06	0.0696686	0.422355	0.389588	3.27e-24	0.119393	0.397999	0.373937	2.75e-13	0.0874587	0.433574	0.390103	7.46e-06	0.152619	0.403078	0.376451	0.00173847	0.0967191	0.389572	0.374071	0.0125649	0.0555005	0.386899	0.361255	0.0989919	0.0978466	0.391991	0.370118	2.96e-05	0.0810643	0.382407	0.366753	0.663824	0.0596462	0.40319	0.376744	2.53e-09	0.0947937	0.417211	0.380668	8.63e-09	0.131233	0.404128
Normalized frequency of alpha-helix (Burgess et al., 1974)	0.134288	0.123856	1.22e-56	0.116736	0.13684	0.132299	0.00108253	0.0512123	0.133185	0.113488	3.75e-77	0.218745	0.133993	0.120563	5.2e-37	0.15218	0.143824	0.124113	2.04e-10	0.216712	0.133917	0.119108	3.18e-08	0.170882	0.130795	0.120663	3.35e-07	0.113484	0.137409	0.121981	0.00193916	0.183985	0.132871	0.12041	2.56e-13	0.142041	0.124426	0.119638	0.681913	0.0562448	0.134596	0.120659	5.9e-23	0.156945	0.138508	0.120654	6.33e-19	0.202688	0.137397
Helix initiation parameter at posision i-1 (Finkelstein et al., 1991)	0.562712	0.537602	5.75e-10	0.0456122	0.604848	0.607933	0.735642	-0.00529065	0.543391	0.457571	5.29e-49	0.173078	0.558953	0.501825	5.77e-19	0.1065	0.585684	0.514354	0.000100511	0.132477	0.53204	0.49888	0.0403702	0.0633076	0.565381	0.503683	2.9e-07	0.114081	0.487246	0.44663	0.134598	0.0887343	0.564122	0.503693	1.08e-08	0.110994	0.57037	0.465262	0.111222	0.218612	0.561203	0.503674	1.48e-11	0.107366	0.556901	0.503659	9.96e-06	0.100726	0.58024
Frequency of occurrence in beta-bends (Lewis et al., 1971)	0.21405	0.204265	4.97e-21	0.0692603	0.210974	0.206785	0.0792697	0.0274999	0.219716	0.203085	9.43e-29	0.130854	0.209974	0.200765	1.72e-08	0.0674875	0.227043	0.203788	9.85e-07	0.166759	0.201715	0.200862	0.837503	0.00633336	0.209262	0.201514	0.0109986	0.0565429	0.187826	0.18055	0.344259	0.0560809	0.211305	0.201713	0.000295117	0.0702578	0.176481	0.180125	0.83947	-0.0277988	0.211327	0.201616	7.98e-06	0.0710262	0.213453	0.201765	0.000168923	0.0857516	0.21243
Normalized frequency of beta-sheet, with weights (Levitt, 1978)	0.257954	0.244108	1.43e-24	0.0753117	0.235586	0.219482	5.74e-09	0.0912664	0.282026	0.277186	0.0304712	0.0254464	0.245831	0.249985	0.0569122	-0.0227894	0.239436	0.251043	0.063466	-0.0631961	0.245415	0.25355	0.150604	-0.0443896	0.252625	0.250394	0.582686	0.012218	0.201391	0.222072	0.0350895	-0.125012	0.248702	0.249917	0.731392	-0.00666267	0.232963	0.234662	0.943779	-0.00967758	0.247707	0.251359	0.209329	-0.0199659	0.242644	0.252776	0.0153687	-0.0552474	0.232743
Relative frequency in beta-sheet (Prabhakaran, 1990)	0.257954	0.244108	1.43e-24	0.0753117	0.235586	0.219482	5.74e-09	0.0912664	0.282026	0.277186	0.0304712	0.0254464	0.245831	0.249985	0.0569122	-0.0227894	0.239436	0.251043	0.063466	-0.0631961	0.245415	0.25355	0.150604	-0.0443896	0.252625	0.250394	0.582686	0.012218	0.201391	0.222072	0.0350895	-0.125012	0.248702	0.249917	0.731392	-0.00666267	0.232963	0.234662	0.943779	-0.00967758	0.247707	0.251359	0.209329	-0.0199659	0.242644	0.252776	0.0153687	-0.0552474	0.232743
Average relative probability of inner beta-sheet (Kanehisa-Tsong, 1980)	0.468362	0.447855	3.95e-13	0.0534152	0.428107	0.406555	0.000215062	0.0579896	0.513851	0.507977	0.206858	0.0148433	0.444331	0.451598	0.11126	-0.0190618	0.449478	0.45724	0.558407	-0.0199255	0.446083	0.463493	0.145143	-0.0449919	0.454468	0.451134	0.692316	0.00879917	0.330464	0.397056	0.00175342	-0.185753	0.447492	0.450075	0.726334	-0.00679332	0.479074	0.415399	0.21178	0.171377	0.451112	0.45536	0.485161	-0.0111013	0.447656	0.461561	0.115703	-0.0358584	0.428873
Normalized positional residue frequency at helix termini Nc (Aurora-Rose,	0.325736	0.300033	3.27e-54	0.114123	0.316269	0.302112	5.87e-05	0.0629655	0.339676	0.299256	2.54e-51	0.177279	0.316771	0.296886	7.74e-14	0.089476	0.302571	0.294135	0.261159	0.0382597	0.314639	0.296334	0.0075853	0.0824593	0.318264	0.298869	9.05e-05	0.0870573	0.282551	0.282313	0.984795	0.00112991	0.325874	0.297806	9.3e-11	0.125761	0.292778	0.277474	0.60352	0.0712709	0.313722	0.297567	4.88e-06	0.0726868	0.309046	0.295655	0.00800093	0.0604559	0.310463
Weights for coil at the window position of -4 (Qian-Sejnowski, 1988)	0.252437	0.260377	1.77e-09	-0.0442943	0.265263	0.270622	0.0719144	-0.0282007	0.248316	0.25266	0.0271519	-0.0259804	0.249493	0.249979	0.813232	-0.00282783	0.245528	0.25583	0.0834981	-0.0589332	0.251489	0.251917	0.936299	-0.00246807	0.257883	0.251497	0.0971757	0.0368837	0.231188	0.228844	0.807988	0.0144087	0.245638	0.247001	0.678801	-0.00803733	0.268333	0.250412	0.450429	0.103572	0.253372	0.252157	0.659719	0.00700247	0.248726	0.253126	0.266807	-0.0253126	0.252042
Normalized frequency of beta-sheet in all-beta class (Palau et al., 1981)	0.237896	0.248272	8.32e-11	-0.0478025	0.223502	0.219805	0.253451	0.0178952	0.254566	0.290912	1.21e-42	-0.160998	0.22889	0.249273	3.56e-15	-0.094203	0.236594	0.251613	0.043641	-0.0687003	0.220072	0.254051	4.84e-07	-0.155464	0.233109	0.251518	0.000123771	-0.0853614	0.171304	0.200618	0.0133785	-0.146768	0.233873	0.247786	0.00090726	-0.0644	0.212778	0.227308	0.62155	-0.0677452	0.230458	0.252239	2.71e-10	-0.100439	0.227729	0.253298	2.89e-07	-0.116977	0.224488
Weights for beta-sheet at the window position of -1 (Qian-Sejnowski, 1988)	0.523254	0.491189	1.23e-33	0.0889698	0.521645	0.501806	0.000561272	0.0540568	0.543085	0.478658	1.26e-54	0.183101	0.503887	0.486379	4.38e-05	0.0489121	0.502372	0.492747	0.43791	0.0264126	0.493114	0.482674	0.345145	0.0291535	0.51024	0.493845	0.0409894	0.0454437	0.446174	0.463952	0.36932	-0.0532321	0.510408	0.481051	2.16e-05	0.0824594	0.527037	0.472436	0.23637	0.162512	0.503916	0.490579	0.0200212	0.0369921	0.497404	0.485785	0.156964	0.0322633	0.501433
Relative preference value at N5 (Richardson-Richardson, 1988)	0.520276	0.506247	9e-09	0.0423103	0.519151	0.512137	0.16267	0.0218776	0.530226	0.500439	1.68e-13	0.0866969	0.510736	0.502072	0.0313477	0.0257656	0.48255	0.503594	0.0619231	-0.0635685	0.519856	0.502527	0.0931472	0.0518518	0.519097	0.507169	0.1127	0.0352709	0.475362	0.479716	0.81938	-0.0135383	0.514316	0.497319	0.00950473	0.0503366	0.531481	0.499713	0.479933	0.096944	0.510952	0.505422	0.300919	0.016452	0.502567	0.502857	0.969517	-0.000871088	0.505011
Frequency of the 3rd residue in turn (Chou-Fasman, 1978b)	0.0481821	0.0449079	2.98e-28	0.0811317	0.0491814	0.0480785	0.0840311	0.027074	0.0476573	0.0406699	3e-50	0.17535	0.048161	0.0441241	2.22e-17	0.101536	0.0536688	0.0445807	5.54e-11	0.223457	0.0449594	0.0425686	0.0472748	0.0612657	0.0467333	0.0447384	0.025348	0.0497227	0.0476319	0.0434929	0.0693974	0.107704	0.0487105	0.0443079	1.1e-08	0.110944	0.0469074	0.042394	0.388073	0.118452	0.047848	0.0441109	3.92e-09	0.0936438	0.0489956	0.0431901	1.26e-10	0.146676	0.0501473
Average relative fractional occurrence in ER(i) (Rackovsky-Scheraga, 1982)	0.76082	0.730036	1.32e-09	0.0446375	0.757595	0.740873	0.12927	0.0237712	0.75525	0.718635	3.47e-06	0.0545767	0.76831	0.723301	4.32e-08	0.065564	0.920742	0.731201	3.49e-15	0.268453	0.704143	0.7053	0.955072	-0.00173981	0.722897	0.725841	0.847532	-0.00427532	0.699565	0.674545	0.547701	0.0356467	0.78598	0.732723	6.9e-05	0.077249	0.68037	0.684725	0.962562	-0.00644146	0.763116	0.720759	0.000100432	0.0618618	0.804523	0.7133	3.85e-09	0.134308	0.808791
Information measure for loop (Robson-Suzuki, 1976)	3.85403	3.60469	3.75e-30	0.0839802	3.79568	3.77654	0.683269	0.00639344	3.92004	3.4404	4.68e-43	0.161811	3.81912	3.47616	7.01e-23	0.117894	4.14577	3.58292	4.45e-08	0.186461	3.78294	3.478	0.000670934	0.105047	3.81246	3.49905	1.59e-06	0.10675	3.41275	3.32004	0.575207	0.0332269	3.78231	3.44748	1.92e-09	0.11656	3.56852	3.31063	0.498921	0.0927962	3.88077	3.50365	7.08e-16	0.128359	3.95109	3.51041	4.99e-11	0.149845	3.92416
Frequency of the 1st residue in turn (Chou-Fasman, 1978b)	0.0374141	0.0329135	1.94e-111	0.165139	0.0363659	0.0345403	3.57e-05	0.0647759	0.0383926	0.0300052	1.62e-169	0.32675	0.0369988	0.0334764	2.28e-27	0.129751	0.035094	0.0323486	0.00234416	0.103625	0.0364522	0.0325734	3.29e-06	0.14369	0.0373711	0.0337051	1.13e-09	0.135439	0.0366957	0.0366555	0.980743	0.00143109	0.0377759	0.0338335	1.15e-13	0.144114	0.0283333	0.0330198	0.215139	-0.170124	0.0366082	0.0332184	2.81e-15	0.125651	0.0358228	0.0325039	5.82e-08	0.123677	0.0363921
Flexibility parameter for two rigid neighbors (Karplus-Schulz, 1985)	0.0425159	0.0431291	0.0619992	-0.0137362	0.0440707	0.0439516	0.874215	0.00248066	0.0409759	0.0420222	0.0264592	-0.026099	0.0432225	0.0429356	0.581694	0.00659399	0.036582	0.0418693	0.000287474	-0.123512	0.0431444	0.0428169	0.805611	0.00759958	0.0443095	0.0432392	0.268418	0.0246092	0.0428348	0.0411076	0.515184	0.0385866	0.0442803	0.0426915	0.0590427	0.0366428	0.0665	0.0466906	0.00326467	0.403955	0.0422369	0.0429495	0.300808	-0.0164558	0.0401031	0.0425242	0.0135396	-0.0562888	0.0423769
Conformational preference for parallel beta-strands (Lifson-Sander, 1979)	0.534599	0.526253	0.0472304	0.0146041	0.459317	0.445568	0.0967144	0.0260278	0.594023	0.640731	9.06e-11	-0.0762282	0.515863	0.53748	0.00155013	-0.0378849	0.5286	0.542412	0.481746	-0.0239531	0.528014	0.562092	0.0574407	-0.0586748	0.51674	0.534539	0.159134	-0.0313086	0.38487	0.44778	0.0292322	-0.129349	0.519954	0.534292	0.195514	-0.0251242	0.627778	0.496127	0.0818384	0.238852	0.522429	0.543241	0.0224102	-0.0363145	0.528286	0.556013	0.035818	-0.0478477	0.49845
Weights for beta-sheet at the window position of -5 (Qian-Sejnowski, 1988)	0.27092	0.255511	4.14e-25	0.0761883	0.246684	0.237842	0.00432107	0.044718	0.290769	0.278801	8.12e-07	0.0580053	0.264154	0.260311	0.112315	0.0190057	0.254765	0.258481	0.59262	-0.0182174	0.275433	0.265026	0.101184	0.05062	0.266595	0.258861	0.0818052	0.0386984	0.229855	0.245863	0.148728	-0.0856384	0.265515	0.261827	0.350727	0.0181123	0.250556	0.243282	0.786874	0.0371033	0.26623	0.26054	0.0765799	0.0281641	0.265855	0.263005	0.542125	0.0138958	0.254714
Weights for coil at the window position of 6 (Qian-Sejnowski, 1988)	0.266943	0.253602	9.34e-19	0.0650855	0.278767	0.280827	0.530186	-0.00983637	0.258216	0.213593	1.09e-85	0.230832	0.269265	0.25163	3.91e-13	0.0868893	0.243406	0.248676	0.443375	-0.0260986	0.269242	0.244746	8.04e-05	0.121792	0.277963	0.253198	4.45e-08	0.121694	0.308058	0.28209	0.0292559	0.12933	0.266662	0.251656	0.000147151	0.07368	0.274815	0.266006	0.74748	0.0441832	0.267767	0.250265	5.67e-08	0.0863512	0.257269	0.24596	0.0137671	0.0561528	0.266888
Information measure for alpha-helix (Robson-Suzuki, 1976)	5.14653	4.8715	4.7e-25	0.0760993	5.16802	5.09649	0.21096	0.0196021	5.21671	4.6825	1.39e-36	0.148589	5.06284	4.66888	1.7e-20	0.111087	5.71881	4.87873	2.44e-11	0.227595	4.95866	4.64953	0.00431661	0.0881447	4.95574	4.70716	0.00174518	0.0696138	4.67101	4.32066	0.0910535	0.100227	5.02117	4.62381	5.56e-09	0.113166	4.48889	4.45284	0.939519	0.0104122	5.13076	4.7125	1.78e-13	0.117145	5.31094	4.72033	4e-13	0.165461	5.22063
Conformational parameter of beta-turn (Beghin-Dirkx, 1975)	0.199686	0.192635	1.21e-08	0.0419382	0.195456	0.195947	0.848617	-0.00299113	0.206522	0.192286	4.7e-12	0.0813146	0.195059	0.186453	1.56e-05	0.0517067	0.207325	0.191641	0.00654438	0.0926009	0.194251	0.188358	0.250311	0.0355013	0.19317	0.188771	0.239967	0.0261292	0.176029	0.170853	0.573962	0.0333352	0.194829	0.183502	0.000404616	0.0686563	0.202222	0.17514	0.21176	0.171385	0.196688	0.189015	0.00404356	0.0457207	0.20031	0.189372	0.00408262	0.0654643	0.198857
Normalized frequency of alpha-helix, with weights (Levitt, 1978)	0.337534	0.322124	1.63e-24	0.0752149	0.328372	0.318262	0.00168301	0.0492217	0.347483	0.331364	2.63e-11	0.0783903	0.332477	0.317715	1.13e-09	0.0728969	0.358412	0.328036	1.87e-05	0.145807	0.337049	0.321372	0.0123947	0.0772302	0.326834	0.317274	0.034292	0.0470667	0.305942	0.304014	0.864462	0.0101205	0.329989	0.315336	0.000177009	0.0727855	0.301667	0.309444	0.769618	-0.0401913	0.336745	0.319769	1.63e-07	0.0832922	0.346949	0.32343	4.69e-07	0.114874	0.334343
Relative frequency in alpha-helix (Prabhakaran, 1990)	0.337534	0.322124	1.63e-24	0.0752149	0.328372	0.318262	0.00168301	0.0492217	0.347483	0.331364	2.63e-11	0.0783903	0.332477	0.317715	1.13e-09	0.0728969	0.358412	0.328036	1.87e-05	0.145807	0.337049	0.321372	0.0123947	0.0772302	0.326834	0.317274	0.034292	0.0470667	0.305942	0.304014	0.864462	0.0101205	0.329989	0.315336	0.000177009	0.0727855	0.301667	0.309444	0.769618	-0.0401913	0.336745	0.319769	1.63e-07	0.0832922	0.346949	0.32343	4.69e-07	0.114874	0.334343
Conformational parameter of beta-structure (Beghin-Dirkx, 1975)	0.135423	0.121701	6.64e-68	0.128176	0.125622	0.120144	0.000987463	0.0516186	0.14599	0.123567	2.1e-69	0.207171	0.13009	0.122368	1.75e-09	0.0720505	0.128558	0.123211	0.14422	0.0497218	0.127202	0.121982	0.110107	0.0493406	0.133899	0.124145	5.13e-05	0.0900524	0.114725	0.115826	0.850883	-0.0111459	0.130707	0.12135	6.95e-06	0.0872561	0.132222	0.115259	0.229545	0.164904	0.130909	0.123423	1.2e-05	0.0696318	0.127831	0.122362	0.024084	0.0514223	0.126455
Weights for beta-sheet at the window position of -4 (Qian-Sejnowski, 1988)	0.23224	0.214449	3.27e-54	0.114122	0.211368	0.199994	2.35e-06	0.073972	0.248566	0.232601	9.55e-18	0.100898	0.227199	0.219558	3.48e-05	0.0495505	0.226468	0.218959	0.156307	0.0482693	0.236083	0.220831	0.0015576	0.0977112	0.226722	0.218816	0.0205138	0.0515186	0.211594	0.220284	0.330175	-0.0577404	0.226799	0.220439	0.0335844	0.0412461	0.197407	0.211501	0.493212	-0.0940341	0.229139	0.219398	7.35e-05	0.0630577	0.231627	0.220253	0.00137438	0.0729489	0.221847
Information measure for N-terminal turn (Robson-Suzuki, 1976)	2.75264	2.64887	4.13e-10	0.0459933	2.74255	2.72033	0.549764	0.0093724	2.84554	2.58236	9.97e-26	0.123335	2.66333	2.59305	0.0070827	0.0322328	2.58568	2.62743	0.583468	-0.0186697	2.66038	2.59609	0.348111	0.0289747	2.72253	2.6333	0.0677314	0.0406215	2.41304	2.43612	0.851913	-0.011068	2.68371	2.55844	0.00256571	0.0585311	2.29444	2.46807	0.548441	-0.0823533	2.67485	2.62214	0.13336	0.0238715	2.62576	2.60577	0.693298	0.0089899	2.6549
Weights for alpha-helix at the window position of -4 (Qian-Sejnowski, 1988)	0.311897	0.323738	2.91e-10	-0.0463961	0.308013	0.319309	0.00588905	-0.0431537	0.321278	0.338996	1.66e-09	-0.0708864	0.304476	0.312547	0.00660762	-0.0325089	0.309875	0.322155	0.155532	-0.0483599	0.301074	0.318249	0.0257621	-0.0688621	0.312239	0.317303	0.363481	-0.0202073	0.263942	0.270705	0.635731	-0.0280846	0.304196	0.305582	0.769886	-0.00567764	0.246667	0.297723	0.129759	-0.207947	0.308747	0.318175	0.0180531	-0.0376057	0.305153	0.319456	0.0123801	-0.0570154	0.303338
Hydrophobicity coefficient in RP-HPLC, C18 with 0.1%TFA/2-PrOH/MeCN/H2O	2.5077	2.55985	0.000248756	-0.0269642	2.28793	2.26036	0.310713	0.0158851	2.64967	2.92923	4.46e-30	-0.134018	2.48519	2.67458	2.34e-15	-0.0948288	2.45874	2.60244	0.0298503	-0.0739642	2.53653	2.6794	0.0212304	-0.0711502	2.43194	2.68466	1.44e-08	-0.126062	2.33675	2.58704	0.0247588	-0.133198	2.53429	2.68729	8.25e-05	-0.0764202	2.36056	2.59483	0.390043	-0.117961	2.46571	2.6729	7.03e-11	-0.10371	2.50048	2.65563	0.000616928	-0.0780582	2.39574
Normalized frequency of extended structure (Maxfield-Scheraga, 1976)	0.188328	0.191451	0.00117635	-0.0238804	0.18781	0.188285	0.816985	-0.0036264	0.19314	0.197921	0.00200969	-0.0363228	0.1837	0.189293	0.000300809	-0.0432651	0.191045	0.192063	0.818781	-0.00780088	0.176597	0.190858	0.000346943	-0.110493	0.186538	0.190696	0.148556	-0.0321239	0.164551	0.174329	0.157762	-0.0837754	0.184407	0.187492	0.220762	-0.0237668	0.172593	0.18393	0.505068	-0.0914716	0.184939	0.190913	0.00372063	-0.0461371	0.183293	0.19123	0.00718299	-0.0612814	0.183992
Normalized frequency of alpha-helix in alpha/beta class (Palau et al., 1981)	0.262074	0.259675	0.0521709	0.0142913	0.25574	0.252578	0.228967	0.0188513	0.26669	0.273007	0.00137997	-0.0376165	0.260888	0.256371	0.0236757	0.0270789	0.282571	0.264678	0.00224167	0.104083	0.260018	0.259751	0.95917	0.00158098	0.25563	0.256067	0.905131	-0.00265016	0.24713	0.236648	0.281693	0.0638355	0.260274	0.254816	0.0918713	0.0327168	0.221667	0.246188	0.272946	-0.150459	0.262942	0.258177	0.0727375	0.0285393	0.27047	0.261273	0.0174703	0.0541779	0.262569
STERIMOL minimum width of the side chain (Fauchere et al., 1988)	0.149934	0.146466	0.0217375	0.0168909	0.133987	0.127076	0.0280674	0.0344168	0.160737	0.17643	1.72e-10	-0.0750851	0.147788	0.145937	0.44959	0.00904993	0.204754	0.153045	8.55e-13	0.243837	0.136011	0.146058	0.107266	-0.0497388	0.132531	0.145077	0.00569084	-0.0614875	0.109478	0.125065	0.184118	-0.0787643	0.149268	0.147052	0.577969	0.0107984	0.147407	0.133254	0.602379	0.0714957	0.149943	0.146349	0.269623	0.0175568	0.167869	0.148216	2.72e-05	0.0956458	0.155403
Normalized frequency of alpha-helix (Chou-Fasman, 1978b)	0.315384	0.304412	7.25e-12	0.0504378	0.314096	0.314739	0.849321	-0.00297706	0.320932	0.297752	4.43e-19	0.104974	0.310433	0.292461	2.99e-12	0.0835303	0.341494	0.305133	1.28e-06	0.164983	0.30861	0.294204	0.0291484	0.0673701	0.307159	0.293661	0.00503454	0.0623711	0.282899	0.271868	0.37481	0.0526243	0.307017	0.289384	2.13e-05	0.0825223	0.282037	0.280303	0.952193	0.00822726	0.315383	0.295249	4.83e-09	0.0930956	0.32385	0.29758	9.64e-08	0.121601	0.317883
AA composition of EXT of single-spanning proteins (Nakashima-Nishikawa, 1992)	2.02863	2.14863	8.63e-29	-0.0819476	1.9283	1.94887	0.323801	-0.0154612	2.08897	2.42007	1.05e-71	-0.210674	2.02292	2.19218	6.46e-21	-0.112318	2.05793	2.19252	0.00783495	-0.0905542	2.05305	2.24016	7.42e-05	-0.122381	2.0226	2.17891	2.68e-06	-0.10439	1.89783	2.03244	0.101792	-0.0970436	2.01467	2.20009	3.4e-10	-0.121903	2.03019	2.04908	0.922937	-0.0132748	2.03872	2.19777	3.05e-11	-0.105684	2.05531	2.22544	8.48e-07	-0.112263	1.99749
Normalized frequency of beta-sheet in alpha/beta class (Palau et al., 1981)	0.271279	0.282629	3.19e-14	-0.0558683	0.261179	0.264587	0.25232	-0.0179379	0.282441	0.310536	4.99e-28	-0.129095	0.265505	0.282101	1.13e-11	-0.0812592	0.269666	0.286738	0.0152759	-0.0826057	0.263836	0.287811	0.000188806	-0.115315	0.267996	0.281636	0.00249131	-0.0672544	0.233913	0.245083	0.312696	-0.0598648	0.266208	0.281458	0.000122048	-0.0745759	0.292778	0.267024	0.339177	0.131172	0.267277	0.284004	2.81e-07	-0.0816878	0.266538	0.287479	9.57e-06	-0.100923	0.26227
Normalized frequency of isolated helix (Tanaka-Scheraga, 1977)	0.6813	0.698546	1.61e-08	-0.0415847	0.6825	0.693352	0.0894419	-0.0266131	0.681737	0.70331	1.16e-05	-0.0515686	0.680184	0.702695	8.74e-06	-0.0532188	0.66146	0.704959	0.00243027	-0.103255	0.707223	0.709472	0.862568	-0.0053457	0.672928	0.700169	0.00381524	-0.0643333	0.686348	0.694573	0.731886	-0.0203138	0.68299	0.703289	0.0139164	-0.0477368	0.555759	0.684172	0.0248441	-0.308039	0.679376	0.703374	0.000354347	-0.0568099	0.686015	0.708078	0.0214888	-0.0524139	0.676416
Minimum eigenvalue of the weighted Laplacian matrix of the graph	2.08933	2.03644	4.64e-05	0.0299791	1.90633	1.94648	0.157488	-0.0221506	2.25139	2.15685	1.77e-06	0.0561931	2.02577	2.05844	0.121627	-0.0185282	2.1638	2.05555	0.0730763	0.0610315	2.02522	2.0306	0.919678	-0.00311403	1.94293	2.08828	0.000259763	-0.0812223	2.04243	1.96602	0.466648	0.0431619	2.051	2.05307	0.951383	-0.00118337	1.41813	1.96109	0.0185091	-0.323353	2.01512	2.06803	0.0603198	-0.0298749	2.08944	2.03831	0.198272	0.0293257	2.00028
Normalized frequency of alpha-helix (Tanaka-Scheraga, 1977)	0.340603	0.331059	7.23e-08	0.0396376	0.337894	0.343854	0.124535	-0.0240693	0.34373	0.321714	8.46e-16	0.0946412	0.338918	0.317689	6.65e-14	0.0897138	0.378161	0.328929	4.45e-09	0.199921	0.330596	0.318176	0.0843249	0.0533065	0.333203	0.319166	0.00797941	0.0589935	0.312783	0.301014	0.395609	0.05037	0.336943	0.315151	1.8e-06	0.0926947	0.310185	0.304767	0.865078	0.0233172	0.34278	0.32011	2.04e-09	0.0953524	0.352639	0.321497	8.78e-09	0.131167	0.348737
Relative population of conformational state C (Vasquez et al., 1983)	0.220659	0.222512	0.119981	-0.0114439	0.200022	0.198871	0.619086	0.00779024	0.232673	0.251064	1.23e-19	-0.106631	0.219893	0.232367	3.96e-10	-0.0748796	0.212751	0.223742	0.0494529	-0.0669	0.221092	0.233125	0.019743	-0.0719945	0.219765	0.233372	0.000248397	-0.0814774	0.203643	0.210694	0.418098	-0.0480118	0.223857	0.234868	0.000725327	-0.0656039	0.222093	0.21759	0.833394	0.0288664	0.218514	0.232097	3.01e-07	-0.081478	0.217227	0.230227	0.000604591	-0.0781833	0.212267
Weights for beta-sheet at the window position of 6 (Qian-Sejnowski, 1988)	0.340257	0.332738	1.99e-05	0.0314013	0.322701	0.321228	0.68917	0.00626768	0.356809	0.350343	0.0249287	0.0263706	0.333135	0.332665	0.8694	0.00196798	0.312414	0.330814	0.0261939	-0.0757099	0.350424	0.337383	0.0828002	0.0535702	0.335541	0.331406	0.431987	0.0174731	0.311449	0.321305	0.448972	-0.0448927	0.333116	0.332936	0.969072	0.000752544	0.39037	0.327449	0.0461025	0.273783	0.334195	0.333006	0.754906	0.00496481	0.332809	0.335354	0.646347	-0.0104592	0.326194
Normalized frequency of beta-sheet, unweighted (Levitt, 1978)	0.241692	0.244544	0.031209	-0.0158566	0.22889	0.22723	0.546201	0.00945623	0.256706	0.268654	3.31e-08	-0.0649613	0.233488	0.247553	5.31e-11	-0.0785492	0.233501	0.251013	0.00440429	-0.0969778	0.231949	0.250754	0.000709059	-0.104579	0.235828	0.249257	0.00075579	-0.0749073	0.18971	0.212808	0.0183996	-0.139872	0.237334	0.246104	0.0115445	-0.0490249	0.25	0.231788	0.444559	0.104919	0.234271	0.249896	4.5e-08	-0.087003	0.232668	0.250834	9.62e-06	-0.100894	0.22641
The number of atoms in the side chain labelled 1+1 (Charton-Charton, 1983)	0.519531	0.543906	6.46e-07	-0.0366302	0.477569	0.490239	0.207093	-0.0197692	0.566087	0.637292	3.62e-18	-0.102201	0.495359	0.528694	2.29e-05	-0.0506909	0.586207	0.563416	0.315951	0.0341449	0.497292	0.541618	0.0308058	-0.0666936	0.475541	0.528258	0.000308804	-0.0802295	0.365217	0.446506	0.0271822	-0.131045	0.493493	0.521673	0.0264292	-0.0430866	0.555556	0.489144	0.457138	0.102044	0.506562	0.5364	0.00451701	-0.0451617	0.538499	0.548351	0.516163	-0.0148	0.500353
Beta-strand indices (Geisow-Roberts, 1980)	0.258602	0.271886	6.01e-19	-0.065447	0.250666	0.25518	0.140251	-0.023111	0.268389	0.296892	1.62e-30	-0.135053	0.253027	0.272494	1.3e-15	-0.0957044	0.26046	0.275214	0.0344172	-0.0720254	0.248276	0.27698	5.72e-06	-0.140123	0.254958	0.272912	7.14e-05	-0.088323	0.202493	0.240315	0.000304504	-0.214475	0.257401	0.271601	0.000345413	-0.0694632	0.23537	0.259384	0.357574	-0.126259	0.254448	0.27434	8.64e-10	-0.097545	0.253923	0.276435	1.43e-06	-0.109899	0.250619
Distribution of amino acid residues in the alpha-helices in thermophilic	3.6872	3.69628	0.662364	-0.0032138	3.47716	3.5683	0.0342121	-0.0331823	3.88115	3.93364	0.131725	-0.0177253	3.60616	3.64071	0.296978	-0.0124832	3.57346	3.69739	0.194099	-0.0442152	3.71769	3.72174	0.962313	-0.00145918	3.60762	3.65062	0.49239	-0.0152654	3.49362	3.62498	0.390377	-0.0509301	3.59743	3.57934	0.731493	0.00666007	3.01852	3.63809	0.0938063	-0.229999	3.62892	3.6764	0.287095	-0.0169299	3.65085	3.71422	0.31826	-0.0227503	3.53874
Principal component IV (Sneath, 1966)	0.265268	0.262595	0.0399042	0.0151231	0.258153	0.261357	0.245729	-0.0181895	0.268101	0.263264	0.0208202	0.0271788	0.266341	0.264196	0.309609	0.0121613	0.257047	0.261754	0.431064	-0.0268091	0.272945	0.266075	0.207301	0.0389425	0.266826	0.262821	0.309444	0.0226007	0.266061	0.272947	0.52259	-0.0379088	0.265759	0.264463	0.703402	0.0073897	0.308889	0.269583	0.104688	0.222706	0.266211	0.263599	0.352869	0.0147753	0.265577	0.26474	0.834892	0.00475114	0.261677
Electron-ion interaction potential (Veljkovic et al., 1985)	0.050814	0.0514064	0.0249864	-0.0164985	0.0516635	0.0536042	0.000608258	-0.0537158	0.0496978	0.0485391	0.00576354	0.0324672	0.0514809	0.0507705	0.0944606	0.0200165	0.0533291	0.0507215	0.0331557	0.0725378	0.0500991	0.0508839	0.473821	-0.0221195	0.0511441	0.0506443	0.524357	0.0141565	0.047257	0.0492675	0.305676	-0.06074	0.0520749	0.0510491	0.139812	0.0286578	0.0560496	0.0490881	0.134865	0.20522	0.0513668	0.0507211	0.251906	0.0182216	0.051596	0.0508337	0.347932	0.0213955	0.0522929
Electron-ion interaction potential values (Cosic, 1994)	0.0508011	0.0513987	0.0237485	-0.0166425	0.0516481	0.0535932	0.000591211	-0.0538366	0.0496867	0.0485365	0.00613403	0.0322272	0.0514674	0.0507623	0.0969397	0.0198675	0.0533161	0.0507134	0.0334867	0.0724017	0.0500842	0.0508763	0.469665	-0.0223279	0.051131	0.0506366	0.528726	0.0140077	0.0472359	0.0492518	0.304325	-0.06091	0.0520622	0.0510406	0.141453	0.0285396	0.0560444	0.0490766	0.134493	0.205416	0.0513532	0.0507134	0.256177	0.0180584	0.051582	0.050826	0.351951	0.0212178	0.0522786
Average relative probability of helix (Kanehisa-Tsong, 1980)	0.297837	0.30026	0.101697	-0.0120462	0.292173	0.299706	0.017394	-0.0372676	0.304776	0.308494	0.116514	-0.0184572	0.293904	0.290542	0.157502	0.0169188	0.32278	0.303219	0.00495141	0.0957011	0.296255	0.295739	0.933102	0.00259223	0.289266	0.290723	0.742619	-0.00730206	0.266261	0.269165	0.798013	-0.0151733	0.290345	0.286685	0.338885	0.0185625	0.280556	0.280674	0.996421	-0.00061549	0.298766	0.293692	0.110686	0.0253686	0.308547	0.29805	0.0216746	0.0523396	0.299235
Weights for beta-sheet at the window position of -2 (Qian-Sejnowski, 1988)	0.351718	0.347817	0.0318934	0.0157929	0.348039	0.352841	0.226039	-0.0189705	0.353917	0.340983	4.5e-06	0.053938	0.351523	0.346732	0.100897	0.0196359	0.368255	0.350322	0.0349059	0.0718312	0.337942	0.344973	0.342722	-0.0293003	0.351298	0.347482	0.483423	0.0155833	0.336174	0.344595	0.530063	-0.03723	0.354038	0.345529	0.0738285	0.0346979	0.308148	0.354256	0.148729	-0.198196	0.351639	0.347134	0.246032	0.0184492	0.35199	0.346625	0.332956	0.0220695	0.35307
Alpha-helix indices for alpha/beta-proteins (Geisow-Roberts, 1980)	0.304661	0.317213	6.88e-18	-0.0634231	0.300977	0.311887	0.000549165	-0.054149	0.307694	0.332654	5.96e-28	-0.128905	0.303618	0.307581	0.0900304	-0.0202908	0.334441	0.32012	0.0382459	0.0705629	0.301236	0.313162	0.048719	-0.0608707	0.297037	0.306492	0.0274317	-0.0490392	0.277101	0.272406	0.677823	0.0246313	0.3023	0.305535	0.39537	-0.0164963	0.304074	0.29652	0.773092	0.0395679	0.306688	0.310066	0.276352	-0.0173122	0.316625	0.315311	0.771335	0.00662484	0.309259
Normalized frequency of extended structure (Tanaka-Scheraga, 1977)	0.233179	0.237584	0.000988416	-0.0242428	0.22642	0.232162	0.0407932	-0.032055	0.242147	0.246425	0.0503728	-0.0230106	0.227783	0.236827	2.9e-05	-0.0500485	0.237531	0.236674	0.890557	0.00468504	0.218894	0.23649	0.0015839	-0.0975606	0.224158	0.238354	0.00042362	-0.0783861	0.186154	0.217887	0.00111542	-0.193525	0.23507	0.23652	0.680255	-0.00799883	0.262444	0.232829	0.207566	0.17297	0.22582	0.237621	4.19e-05	-0.0651587	0.227531	0.236547	0.0290163	-0.049769	0.227353
Relative preference value at N-cap (Richardson-Richardson, 1988)	0.819254	0.804352	0.00351253	0.0214836	0.812349	0.854666	0.000138914	-0.0597049	0.831148	0.739945	2.5e-31	0.136938	0.810951	0.788167	0.00596245	0.032914	0.852038	0.789228	0.00663343	0.0924485	0.769856	0.769944	0.996617	-0.000130941	0.79619	0.799793	0.817054	-0.00514402	0.777971	0.750649	0.500885	0.0399096	0.829195	0.790771	0.0044046	0.0552727	0.757407	0.730939	0.775629	0.0391133	0.80198	0.790111	0.280315	0.01717	0.807942	0.775901	0.0381127	0.0472698	0.820136
Normalized positional residue frequency at helix termini C" (Aurora-Rose,	0.227897	0.228016	0.908252	-0.000848209	0.214551	0.218289	0.0834313	-0.0271266	0.234667	0.239824	0.00196441	-0.0364023	0.228422	0.231991	0.0356831	-0.0251418	0.214702	0.224515	0.0388465	-0.0703449	0.226191	0.232445	0.151096	-0.0443362	0.231265	0.230635	0.842029	0.00443165	0.222377	0.236834	0.0904206	-0.100424	0.232082	0.234331	0.416635	-0.0157656	0.251296	0.235568	0.411039	0.112818	0.226142	0.230376	0.060076	-0.0299033	0.220867	0.229996	0.00439813	-0.0649261	0.222256
Normalized positional residue frequency at helix termini C4' (Aurora-Rose,	0.367956	0.362842	0.0221051	0.016844	0.363165	0.368944	0.239206	-0.0184431	0.382827	0.358441	1.76e-12	0.0829332	0.35543	0.356394	0.785954	-0.00325046	0.34559	0.366542	0.0445616	-0.0684021	0.365005	0.361099	0.673289	0.0130207	0.364343	0.358221	0.353556	0.0206289	0.321386	0.329058	0.647191	-0.0271354	0.352853	0.352718	0.980948	0.000463505	0.335593	0.335587	0.999887	1.94e-05	0.360236	0.360069	0.971924	0.000559746	0.356008	0.362781	0.325239	-0.0224245	0.350293
Normalized frequency of beta-sheet from LG (Palau et al., 1981)	0.230314	0.24004	1.03e-13	-0.0547393	0.21966	0.226136	0.014815	-0.0381859	0.240983	0.260551	5.61e-19	-0.104666	0.225355	0.240942	2.48e-13	-0.0876268	0.230972	0.244749	0.0236339	-0.0770623	0.220442	0.244136	1.87e-05	-0.132203	0.226839	0.242638	6.6e-05	-0.0887377	0.182377	0.207941	0.00774268	-0.158035	0.22898	0.239006	0.00367374	-0.0563844	0.251852	0.22969	0.347621	0.128897	0.226092	0.243322	1.28e-09	-0.096547	0.225322	0.244325	3.25e-06	-0.106118	0.220588
Weights for beta-sheet at the window position of 5 (Qian-Sejnowski, 1988)	0.258016	0.26766	2.37e-11	-0.0491734	0.256739	0.270947	2.1e-06	-0.0743326	0.257339	0.267772	1.12e-05	-0.0516609	0.25942	0.260919	0.526549	-0.00757992	0.270136	0.265564	0.491714	0.0234113	0.261715	0.26165	0.991671	0.000322375	0.255009	0.261411	0.145478	-0.0323694	0.242725	0.247285	0.67892	-0.0245424	0.259057	0.259088	0.993659	-0.000154254	0.321852	0.267308	0.039787	0.282231	0.260236	0.261998	0.575939	-0.00889543	0.265617	0.262859	0.541918	0.0139029	0.263312
Relative preference value at C5 (Richardson-Richardson, 1988)	0.775734	0.800172	2.19e-08	-0.0411869	0.673951	0.697539	0.00813539	-0.0414692	0.833913	0.936936	1.42e-48	-0.17229	0.773053	0.826103	1.06e-13	-0.0889826	0.737409	0.817067	9.47e-05	-0.132968	0.803791	0.847209	0.0195644	-0.0720996	0.780386	0.816155	0.00637977	-0.0606538	0.678551	0.790291	0.00103061	-0.194856	0.778614	0.832396	4.01e-06	-0.0895001	0.796296	0.789496	0.931955	0.0117174	0.77676	0.824967	3.45e-07	-0.0810724	0.773027	0.837899	2.23e-06	-0.107872	0.740367
Normalized frequency of beta-sheet in alpha+beta class (Palau et al., 1981)	0.298478	0.307597	1.05e-09	-0.0449082	0.278102	0.289527	0.000155777	-0.0592595	0.311259	0.331206	1.03e-15	-0.0943644	0.296782	0.312782	1.27e-10	-0.0769709	0.293657	0.30694	0.0562961	-0.0649952	0.291724	0.313219	0.000684319	-0.10488	0.302959	0.31382	0.0198894	-0.0517769	0.274435	0.285288	0.342217	-0.0563188	0.297432	0.314746	2.09e-05	-0.0826047	0.321296	0.301686	0.463903	0.100516	0.297864	0.312791	6.26e-06	-0.0718507	0.29262	0.31128	6.41e-05	-0.0911248	0.288607
Distribution of amino acid residues in the alpha-helices in mesophilic	3.09689	3.19655	2.93e-06	-0.0344145	2.79935	2.95423	0.000493105	-0.0546022	3.36076	3.60821	1.39e-12	-0.0833177	2.99321	3.141	1.51e-05	-0.0518017	3.02518	3.20072	0.0737188	-0.0608953	3.05379	3.2414	0.0349671	-0.0651236	2.98024	3.15994	0.00515198	-0.0622056	2.63739	2.91033	0.0872833	-0.101416	3.01488	3.07427	0.275994	-0.0211438	2.82593	3.06858	0.51973	-0.0883458	3.00995	3.18786	0.000106094	-0.0616497	3.04053	3.22884	0.00414581	-0.0653536	2.90527
Normalized frequency of alpha-helix (Nagano, 1973)	0.284505	0.276934	2.6e-08	0.0409722	0.282262	0.291182	0.00215847	-0.0480683	0.285545	0.259237	7.21e-35	0.144891	0.284693	0.271638	3.95e-09	0.0704611	0.288056	0.276489	0.0717293	0.0613203	0.288926	0.270111	0.00092178	0.102334	0.283871	0.272199	0.00474737	0.0627909	0.28258	0.272696	0.35315	0.0550557	0.282205	0.270658	0.00131641	0.0623533	0.315	0.272174	0.0837407	0.237378	0.286163	0.272152	2.09e-06	0.07546	0.288523	0.272081	0.000100307	0.0886792	0.285709
Normalized frequency of alpha-helix, unweighted (Levitt, 1978)	0.304988	0.303998	0.508375	0.00486775	0.294216	0.302704	0.00710857	-0.0421793	0.312191	0.309958	0.361169	0.0107379	0.303636	0.298751	0.0432432	0.0241942	0.33023	0.308529	0.00207125	0.104888	0.304341	0.302217	0.734435	0.0104759	0.298067	0.298892	0.854288	-0.00408366	0.280348	0.283636	0.772761	-0.0171208	0.301724	0.296183	0.155577	0.0275634	0.286667	0.288582	0.943236	-0.00977109	0.30707	0.30103	0.0612894	0.0297628	0.316339	0.304167	0.00889747	0.0596338	0.307003
Normalized frequency of zeta R (Maxfield-Scheraga, 1976)	0.510371	0.512067	0.681823	-0.00301747	0.515162	0.558097	5.17e-06	-0.071424	0.498307	0.436491	7e-27	0.126256	0.520028	0.519168	0.898215	0.00153106	0.486123	0.496414	0.57955	-0.0188643	0.485677	0.500137	0.38992	-0.0265506	0.526576	0.520902	0.650797	0.0100653	0.536522	0.533105	0.919771	0.00597175	0.538959	0.532161	0.539222	0.0119171	0.465926	0.505188	0.616772	-0.068675	0.506526	0.512021	0.534445	-0.00988001	0.485884	0.498987	0.291438	-0.024048	0.514789
Alpha-helix indices (Geisow-Roberts, 1980)	0.340324	0.346346	8.44e-05	-0.028937	0.326295	0.336197	0.00214999	-0.0480867	0.348906	0.365122	5.1e-11	-0.0772402	0.339378	0.342003	0.292743	-0.0125931	0.359248	0.349476	0.176999	0.045969	0.342202	0.348136	0.356702	-0.0284624	0.334346	0.339986	0.222709	-0.027114	0.310696	0.319678	0.436428	-0.0461446	0.338438	0.341247	0.488162	-0.0134552	0.360185	0.330785	0.286822	0.146179	0.342109	0.343457	0.684919	-0.00645313	0.350102	0.34855	0.745594	0.00739587	0.340252
Weights for beta-sheet at the window position of -6 (Qian-Sejnowski, 1988)	0.268541	0.278441	2.34e-11	-0.0491897	0.253174	0.26807	8.03e-07	-0.0773264	0.274498	0.292816	1.61e-13	-0.0867605	0.271024	0.28033	0.000129608	-0.04581	0.271432	0.280829	0.173704	-0.0463213	0.278872	0.281049	0.732643	-0.0105493	0.265024	0.279927	0.000963591	-0.0734049	0.264203	0.275813	0.311164	-0.0600547	0.273127	0.28098	0.0459957	-0.0387306	0.271852	0.273809	0.941824	-0.0100147	0.270148	0.280354	0.0016525	-0.0500427	0.275424	0.280981	0.234955	-0.0270734	0.267925
Normalized frequency of alpha-helix from LG (Palau et al., 1981)	0.292736	0.292585	0.913312	0.000801239	0.282262	0.292669	0.000441302	-0.055066	0.298743	0.295871	0.193883	0.0152775	0.29244	0.288096	0.053602	0.0231012	0.312999	0.295583	0.00788852	0.0904759	0.292455	0.28964	0.628669	0.0149342	0.287869	0.288607	0.860053	-0.00392039	0.275362	0.275009	0.974263	0.00191282	0.290943	0.286358	0.206785	0.0245034	0.295741	0.279792	0.527289	0.0867522	0.29482	0.289769	0.0926237	0.026746	0.301976	0.291476	0.0152246	0.0553254	0.294818
Free energy change of epsilon(i) to epsilon(ex) (Wertz-Scheraga, 1978)	0.308699	0.340241	4.3e-42	-0.100068	0.310039	0.355793	5.89e-18	-0.135316	0.306813	0.319889	6.66e-05	-0.0469006	0.309879	0.335822	4.11e-12	-0.0829931	0.297356	0.334955	0.000293414	-0.123332	0.299477	0.3325	0.000448053	-0.10841	0.315616	0.340028	0.000497649	-0.0774321	0.284551	0.290748	0.721426	-0.0211401	0.3163	0.336523	0.000999713	-0.063872	0.343148	0.317551	0.540732	0.0839465	0.30718	0.337285	1.16e-09	-0.0968056	0.298494	0.333258	5.6e-07	-0.114102	0.310012
Linker propensity from small dataset (linker length is less than six	0.183335	0.190484	4.7e-12	-0.0508913	0.184295	0.201745	1.76e-14	-0.120148	0.177909	0.174872	0.0514485	0.022904	0.188345	0.188433	0.958115	-0.000628619	0.177124	0.188529	0.015732	-0.0822413	0.190431	0.187305	0.460543	0.0227889	0.190519	0.187725	0.367579	0.0200352	0.180272	0.189586	0.268771	-0.0655778	0.189495	0.188372	0.675388	0.00812789	0.24987	0.204764	0.0391766	0.283106	0.187437	0.187708	0.902378	-0.00195073	0.184264	0.187683	0.275961	-0.0248337	0.188231
Average relative fractional occurrence in AR(i) (Rackovsky-Scheraga, 1982)	0.288236	0.315214	2.36e-68	-0.128611	0.276474	0.3051	1.59e-18	-0.137645	0.292734	0.335021	1.96e-63	-0.197796	0.290199	0.309442	6.38e-15	-0.0933265	0.325789	0.319328	0.370955	0.0304631	0.280912	0.310176	3.76e-06	-0.142843	0.281764	0.310165	5.86e-10	-0.137764	0.258319	0.280371	0.0724375	-0.106548	0.292314	0.308287	6.16e-05	-0.0777727	0.274444	0.2975	0.411883	-0.112614	0.291592	0.311315	1.96e-09	-0.0954456	0.301709	0.313003	0.0168624	-0.0544751	0.294206
Weights for beta-sheet at the window position of 4 (Qian-Sejnowski, 1988)	0.297368	0.328463	7.04e-99	-0.155374	0.287974	0.320465	5.82e-25	-0.161707	0.299275	0.347172	4.97e-95	-0.243379	0.300661	0.319889	1.46e-15	-0.095526	0.329436	0.329103	0.961006	0.00166464	0.2962	0.322017	3.17e-05	-0.12851	0.289755	0.319741	2.12e-11	-0.148964	0.28858	0.29799	0.452748	-0.0445199	0.302121	0.31809	4.28e-05	-0.0794296	0.311852	0.317184	0.847983	-0.026306	0.30052	0.32155	4.86e-11	-0.104586	0.311603	0.324205	0.00588096	-0.0627886	0.304185
A parameter defined from the residuals obtained from the best correlation of	0.178292	0.2198	1.23e-195	-0.219712	0.16512	0.197564	2.56e-36	-0.197238	0.184875	0.25736	9.68e-183	-0.339439	0.178911	0.214987	9.64e-56	-0.188354	0.193678	0.220923	3.45e-05	-0.141083	0.17701	0.223277	3.81e-14	-0.233851	0.177245	0.213287	8.74e-18	-0.191078	0.148467	0.180109	0.00158332	-0.18753	0.1787	0.213465	1.19e-20	-0.180943	0.22737	0.206665	0.418079	0.111128	0.180935	0.217041	2.87e-32	-0.188167	0.184735	0.22255	3.07e-17	-0.19259	0.177688
Weights for beta-sheet at the window position of 3 (Qian-Sejnowski, 1988)	0.291421	0.312275	8.32e-35	-0.0905864	0.282887	0.316054	1.08e-20	-0.146177	0.295353	0.310878	3.04e-08	-0.0651403	0.292163	0.306535	1.03e-07	-0.0636971	0.286604	0.314966	0.000275219	-0.123895	0.300894	0.307689	0.332882	-0.0299032	0.290607	0.30651	0.00161437	-0.0701212	0.295623	0.302146	0.604313	-0.0307251	0.291115	0.304413	0.00218136	-0.0594799	0.305926	0.305546	0.990162	0.00169209	0.292412	0.307899	1.82e-05	-0.0681591	0.294271	0.309936	0.00255572	-0.0687693	0.289619
Weights for alpha-helix at the window position of -5 (Qian-Sejnowski, 1988)	0.189968	0.197246	3.75e-09	-0.0433878	0.182101	0.200337	2.1e-12	-0.110124	0.191218	0.193575	0.244584	-0.0136833	0.193078	0.195874	0.158726	-0.0168691	0.219948	0.197357	8.96e-05	0.133421	0.184025	0.190936	0.173205	-0.0420603	0.182065	0.198055	1.59e-05	-0.0959807	0.180116	0.18804	0.406547	-0.0492133	0.197605	0.196441	0.716353	0.00705206	0.180741	0.190434	0.663357	-0.0597345	0.191234	0.195974	0.0732308	-0.0284902	0.200673	0.192919	0.0404673	0.0467069	0.196655
Weights for coil at the window position of -5 (Qian-Sejnowski, 1988)	0.241464	0.247064	3.48e-07	-0.037503	0.221614	0.241755	1.23e-17	-0.133992	0.250125	0.252702	0.138904	-0.0174025	0.243685	0.250294	0.00020193	-0.044486	0.255914	0.248569	0.149803	0.0490398	0.239774	0.249458	0.0347773	-0.0651916	0.240734	0.250615	0.00275268	-0.0665803	0.23458	0.24932	0.0891418	-0.100825	0.245135	0.25106	0.0401777	-0.039827	0.205185	0.246798	0.0382827	-0.28441	0.243947	0.250035	0.0100072	-0.0409625	0.247254	0.249183	0.569914	-0.0129515	0.238998
Weighted minimum eigenvalue based on the atomic numbers	0.608696	0.82061	2.54e-103	-0.158897	0.539048	0.738769	3.59e-22	-0.151734	0.623013	0.922913	2.59e-78	-0.220428	0.632913	0.850173	6.77e-43	-0.164393	0.566684	0.842366	1.31e-09	-0.206756	0.71806	0.84772	0.00160781	-0.0974256	0.598903	0.847355	2.06e-17	-0.188876	0.496635	0.815244	2.07e-05	-0.252997	0.657051	0.860391	2.64e-15	-0.15352	0.998407	0.812071	0.298529	0.142675	0.623048	0.846833	1.97e-26	-0.169262	0.647907	0.846066	6.78e-11	-0.148799	0.599259
[truncated: 236 more columns]
