# Supplementary material for: The properties of human disease mutations at protein interfaces
Source: PLoS Comput Biol. 2022 Feb 4;18(2):e1009858. doi: 10.1371/journal.pcbi.1009858 (PMC8849535; doi:10.1371/journal.pcbi.1009858)
Supplement: S3 Table — (XLSX) [file pcbi.1009858.s004.xlsx]

## Sheet: Sheet1
Graph label	Sum of all absolute effect size deltas	Sum of all absolute rank delta	Range of effect size deltas	Range of rank deltas	Sum of absolute rank delta for top 10 properties
surface vs interface	26.81	37310	0.29	530	23.7
interior vs interface	53.49	17566	0.39	292	5
heteromeric vs homomeric	27.39	38106	0.32	516	17.3
heterologous vs isologous	48.2	58720	0.55	745	160.5
DNA interface vs protein interface	40.39	44836	0.39	589	47.7
